# Supplementary material for: A Genome-Wide Association Study Identifies Novel and Functionally Related Susceptibility Loci for Kawasaki Disease
Source: PLoS Genet. 2009 Jan 9;5(1):e1000319. doi: 10.1371/journal.pgen.1000319 (PMC2607021; doi:10.1371/journal.pgen.1000319)
Supplement: Table S1 — Chromosomal Location and Allele Frequencies of 1,116 Genotyped SNPs in the Follow-Up Study. (0.17 MB XLS) [file pgen.1000319.s009.xls]

## Sheet: Sheet1
Table S1
rs number	Chr	Location	allele1(freq)	allele2(freq)	Samples failed
rs17361670	1	6282734	A (0.902)	T (0.098)	0
rs2076608	1	17294889	G (0.617)	A (0.383)	0
rs2235918	1	17295197	C (0.615)	T (0.385)	0
rs9661678	1	18353084	C (0.875)	A (0.125)	0
rs900489	1	21921238	G (0.739)	T (0.261)	0
rs215814	1	37440103	A (0.732)	G (0.268)	0
rs17508197	1	37452463	C (0.816)	A (0.184)	0
rs4246510	1	38990481	G (0.535)	C (0.465)	6
rs1108989	1	53702051	A (0.729)	T (0.271)	0
rs880385	1	55592687	G (0.529)	T (0.471)	0
rs10493241	1	58556559	C (0.854)	T (0.146)	0
rs621517	1	59749607	A (0.643)	G (0.357)	0
rs403597	1	60640529	C (0.863)	A (0.137)	8
rs386468	1	60641125	G (0.863)	A (0.137)	0
rs11208108	1	63285233	A (0.62)	T (0.38)	0
rs2273122	1	63644346	T (0.851)	C (0.149)	0
rs10493345	1	63673489	G (0.853)	A (0.147)	0
rs2036867	1	63679468	G (0.852)	T (0.148)	0
rs12078371	1	63755548	C (0.852)	G (0.148)	1
rs9804078	1	63770221	A (0.852)	T (0.148)	0
rs7528129	1	63849402	A (0.866)	G (0.134)	1
rs3790861	1	63860032	T (0.905)	C (0.095)	0
rs17395543	1	69745492	C (0.709)	T (0.291)	0
rs10493558	1	75434361	A (0.868)	G (0.132)	0
rs12410373	1	76170837	A (0.642)	T (0.358)	0
rs2060361	1	82976694	G (0.89)	A (0.11)	0
rs12032086	1	88446200	T (0.841)	C (0.159)	2
rs2039615	1	95517923	T (0.693)	C (0.307)	0
rs12047766	1	95636445	C (0.836)	T (0.164)	0
rs17374320	1	96446475	G (0.678)	T (0.322)	0
rs1413229	1	97433341	G (0.637)	A (0.363)	0
rs2197445	1	101981633	A (0.537)	G (0.463)	3
rs11184211	1	104916711	A (0.567)	G (0.433)	3
rs994239	1	105307475	C (0.559)	A (0.441)	0
rs570718	1	107831897	T (0.614)	G (0.386)	1
rs4839283	1	110615698	C (0.56)	T (0.44)	3
rs10494252	1	145483560	G (0.925)	T (0.075)	0
rs1027423	1	145485153	C (0.927)	G (0.073)	0
rs10494250	1	145490671	C (0.928)	T (0.072)	0
rs2932505	1	146261815	A (0.7)	C (0.3)	1
rs7520184	1	153520207	G (0.708)	A (0.292)	0
rs2023631	1	156423692	A (0.563)	G (0.437)	0
rs11265498	1	159094909	C (0.758)	T (0.242)	0
rs2255847	1	159193561	G (0.813)	A (0.187)	1
rs6683580	1	159951193	A (0.689)	G (0.311)	0
rs2815287	1	161399589	A (0.642)	C (0.358)	0
rs2815286	1	161401663	T (0.642)	C (0.358)	1
rs2661353	1	161402368	G (0.643)	A (0.357)	0
rs9628673	1	161405125	A (0.642)	C (0.358)	0
rs1415678	1	166920955	C (0.72)	T (0.28)	0
rs12029713	1	169129334	A (0.846)	G (0.154)	0
rs10919525	1	169142151	G (0.845)	C (0.155)	0
rs10800571	1	169144622	A (0.844)	T (0.156)	0
rs10800572	1	169152187	A (0.845)	G (0.155)	2
rs2068871	1	172062792	A (0.895)	G (0.105)	2
rs2206503	1	174720725	A (0.891)	G (0.109)	1
rs6659737	1	175154142	C (0.504)	G (0.496)	0
rs602988	1	180852826	C (0.948)	T (0.052)	7
rs2383574	1	185347822	G (0.813)	A (0.187)	0
rs673503	1	186290345	C (0.825)	T (0.175)	0
rs10919781	1	198184713	C (0.974)	T (0.026)	0
rs7539189	1	201848954	G (0.908)	A (0.092)	0
rs7539296	1	201849106	G (0.908)	A (0.092)	0
rs2485885	1	208422636	T (0.792)	C (0.208)	0
rs7529770	1	209175356	A (0.627)	G (0.373)	0
rs17049199	1	217504436	G (0.696)	A (0.304)	0
rs11118329	1	217768584	A (0.679)	T (0.321)	0
rs3842967	1	218725512	A (0.771)	G (0.229)	1
rs12406084	1	220087883	A (0.906)	G (0.094)	0
rs17011009	1	220121557	A (0.847)	G (0.153)	0
rs2378598	1	221036800	A (0.518)	G (0.482)	0
rs6659283	1	232348663	G (0.963)	A (0.037)	0
rs12757197	1	233657182	G (0.913)	A (0.087)	0
rs1842079	1	235691820	G (0.806)	A (0.194)	0
rs7538106	1	238186372	C (0.504)	T (0.496)	0
rs2817506	1	243993108	G (0.853)	A (0.147)	0
rs4925735	1	246066942	T (0.841)	C (0.159)	0
rs1529011	2	2973996	A (0.608)	T (0.392)	0
rs955146	2	5411499	T (0.709)	C (0.291)	1
rs6432366	2	5913808	C (0.626)	G (0.374)	0
rs3755261	2	10471349	G (0.799)	A (0.201)	0
rs16859194	2	12700041	T (0.696)	C (0.304)	0
rs17312849	2	13976875	C (0.917)	T (0.083)	1
rs4832645	2	16558217	G (0.734)	C (0.266)	6
rs4240230	2	16570348	A (0.686)	G (0.314)	6
rs6745357	2	16576876	C (0.669)	G (0.331)	0
rs7593098	2	16581786	C (0.674)	G (0.326)	0
rs7552	2	16597409	A (0.668)	G (0.332)	1
rs7573656	2	16598913	G (0.689)	A (0.311)	1
rs806645	2	31661444	C (0.69)	T (0.31)	0
rs13032137	2	35850977	G (0.551)	C (0.449)	0
rs7568352	2	35862789	T (0.515)	C (0.485)	0
rs7568855	2	35863118	T (0.559)	G (0.441)	0
rs1518670	2	35863769	G (0.543)	A (0.457)	0
rs1518663	2	35876659	G (0.558)	C (0.442)	2
rs2949076	2	35938693	G (0.575)	A (0.425)	0
rs1519704	2	35939111	T (0.563)	A (0.437)	1
rs2110745	2	40354855	A (0.609)	G (0.391)	1
rs1873555	2	43633169	C (0.853)	T (0.147)	11
rs7596052	2	43635330	G (0.706)	A (0.294)	4
rs17037853	2	49000793	A (0.956)	G (0.044)	0
rs11893174	2	49835492	C (0.897)	G (0.103)	2
rs3850333	2	50856433	C (0.585)	T (0.415)	0
rs6749959	2	52519666	A (0.771)	G (0.229)	0
rs1533076	2	53063583	C (0.845)	T (0.155)	0
rs7595561	2	53076659	T (0.787)	A (0.213)	0
rs1861772	2	56315410	A (0.561)	C (0.439)	0
rs1861776	2	56510398	T (0.521)	C (0.479)	2
rs1424649	2	57223628	T (0.655)	C (0.345)	0
rs10153799	2	57633546	T (0.977)	G (0.023)	1
rs10519011	2	65160865	C (0.974)	G (0.026)	0
rs2553055	2	65960337	T (0.73)	C (0.27)	0
rs10490192	2	66790990	A (0.62)	T (0.38)	1
rs7600609	2	66791511	C (0.615)	T (0.385)	0
rs2081399	2	66925563	C (0.714)	T (0.286)	0
rs2861182	2	66927348	A (0.707)	G (0.293)	1
rs17631953	2	66951054	C (0.761)	G (0.239)	0
rs4852511	2	79765398	C (0.511)	A (0.489)	1
rs2241436	2	86214320	C (0.514)	T (0.486)	0
rs13017143	2	86320060	T (0.61)	C (0.39)	0
rs10489973	2	101832572	C (0.833)	A (0.167)	0
rs4851526	2	101984802	A (0.608)	G (0.392)	1
rs10187099	2	104077457	A (0.645)	G (0.355)	0
rs6722922	2	113557986	C (0.611)	T (0.389)	1
rs17046609	2	117539769	G (0.874)	A (0.126)	2
rs6542556	2	120474323	G (0.686)	A (0.314)	8
rs10183521	2	123479012	C (0.551)	T (0.449)	1
rs10198627	2	137794706	T (0.773)	C (0.227)	0
rs9677983	2	158502910	C (0.975)	T (0.025)	2
rs1425039	2	160136369	C (0.525)	A (0.475)	1
rs918969	2	160174902	G (0.522)	A (0.478)	0
rs11899419	2	160253615	A (0.521)	G (0.479)	0
rs10929982	2	160944523	T (0.79)	C (0.21)	0
rs3769941	2	165893486	A (0.75)	G (0.25)	0
rs16850467	2	165916123	G (0.764)	C (0.236)	0
rs6744911	2	165916295	A (0.759)	G (0.241)	0
rs6432834	2	166083178	A (0.754)	C (0.246)	1
rs10184828	2	172981755	G (0.649)	C (0.351)	0
rs10189510	2	183199011	A (0.898)	G (0.102)	3
rs2696115	2	183236915	G (0.672)	A (0.328)	0
rs825662	2	183245644	T (0.667)	C (0.333)	1
rs288267	2	183279231	T (0.644)	A (0.356)	0
rs10205822	2	187577487	A (0.75)	T (0.25)	0
rs16828607	2	187664978	G (0.803)	A (0.197)	0
rs1487400	2	187712914	G (0.802)	T (0.198)	0
rs10931278	2	187777521	G (0.812)	A (0.188)	0
rs1728673	2	187864697	C (0.684)	G (0.316)	1
rs860860	2	187867518	G (0.684)	A (0.316)	0
rs840600	2	187867995	A (0.684)	C (0.316)	0
rs840616	2	187904714	C (0.659)	T (0.341)	0
rs698590	2	187923068	T (0.685)	A (0.315)	0
rs3821183	2	187964403	C (0.809)	T (0.191)	0
rs3821181	2	187977176	G (0.808)	C (0.192)	0
rs11888904	2	196872939	G (0.679)	A (0.321)	0
rs6434836	2	196881381	T (0.635)	C (0.365)	1
rs6713102	2	196882632	G (0.671)	A (0.329)	0
rs7558972	2	196884227	C (0.633)	T (0.367)	0
rs11900095	2	210862256	A (0.889)	G (0.111)	0
rs4261668	2	210870557	T (0.804)	C (0.196)	0
rs6725545	2	211742060	T (0.7)	C (0.3)	0
rs6435607	2	211742427	A (0.7)	T (0.3)	0
rs1437933	2	211744920	C (0.7)	T (0.3)	0
rs6435608	2	211746572	C (0.7)	A (0.3)	2
rs1344906	2	211746920	C (0.7)	A (0.3)	0
rs1370613	2	211749923	C (0.7)	T (0.3)	1
rs1250224	2	216033519	A (0.701)	C (0.299)	0
rs12613007	2	223025456	G (0.682)	A (0.318)	0
rs895774	2	223594807	C (0.625)	T (0.375)	0
rs895772	2	223601208	C (0.64)	T (0.36)	0
rs10171599	2	224474816	T (0.769)	A (0.231)	0
rs10432452	2	224898026	G (0.773)	A (0.227)	0
rs1562012	2	225826057	G (0.999)	A (0.001)	6
rs10498205	2	227109839	T (0.833)	C (0.167)	1
rs2102101	2	227118593	A (0.836)	G (0.164)	1
rs17196337	2	227155742	C (0.835)	T (0.165)	0
rs6437001	2	231721548	G (0.654)	T (0.346)	0
rs7558609	2	233408623	G (0.637)	A (0.363)	0
rs4553820	2	241592248	T (0.748)	C (0.252)	0
rs1143977	3	2334149	G (0.692)	A (0.308)	1
rs1032783	3	2336802	T (0.694)	A (0.306)	0
rs1666325	3	2358336	G (0.681)	A (0.319)	0
rs6808240	3	2397321	T (0.73)	C (0.27)	0
rs9866915	3	3947118	A (0.831)	C (0.169)	0
rs1038482	3	3986128	T (0.903)	C (0.097)	1
rs17039550	3	3999446	C (0.896)	G (0.104)	3
rs1444060	3	4205231	G (0.682)	C (0.318)	0
rs6769118	3	4212101	C (0.518)	T (0.482)	1
rs996402	3	4212188	C (0.683)	T (0.317)	4
rs310692	3	4287735	A (0.552)	G (0.448)	0
rs9864388	3	8119521	C (0.62)	A (0.38)	0
rs39667	3	10458958	A (0.846)	G (0.154)	2
rs4684078	3	11747784	C (0.582)	A (0.418)	1
rs357125	3	13312476	G (0.61)	A (0.39)	0
rs17015415	3	24908893	A (1)	G (0)	4
rs17576085	3	25139629	T (0.809)	C (0.191)	0
rs6549938	3	29420467	A (0.71)	G (0.29)	0
rs347128	3	32422309	A (0.623)	G (0.377)	0
rs10510678	3	36215909	A (0.856)	G (0.144)	0
rs1165958	3	36247401	C (0.716)	T (0.284)	1
rs10514693	3	36272792	G (0.85)	A (0.15)	0
rs285330	3	36285414	T (0.747)	C (0.253)	0
rs17034777	3	36290576	G (0.845)	A (0.155)	0
rs285326	3	36290671	C (0.739)	T (0.261)	0
rs1585287	3	39989394	C (0.598)	T (0.402)	0
rs17637178	3	45379802	G (0.687)	A (0.313)	0
rs358056	3	55038668	G (0.763)	T (0.237)	0
rs1303938	3	55945191	T (0.627)	C (0.373)	1
rs923128	3	56088596	G (0.825)	A (0.175)	4
rs813800	3	64851817	C (0.637)	T (0.363)	0
rs7634969	3	65151156	A (0.787)	G (0.213)	0
rs17073075	3	65496864	G (0.768)	T (0.232)	0
rs9840574	3	65505289	C (0.773)	T (0.227)	1
rs17006293	3	69777596	C (0.95)	T (0.05)	0
rs17635394	3	69784496	T (0.748)	C (0.252)	0
rs937130	3	99194687	C (0.525)	T (0.475)	2
rs10212176	3	99338828	C (0.848)	T (0.152)	0
rs2460037	3	103332789	T (0.727)	C (0.273)	0
rs16844786	3	103358583	G (0.771)	C (0.229)	0
rs17352589	3	103363790	A (0.845)	C (0.155)	0
rs2619283	3	103373585	C (0.59)	T (0.41)	0
rs17723244	3	119192786	A (0.719)	G (0.281)	0
rs9865576	3	124561849	T (0.565)	A (0.435)	0
rs1920006	3	133273696	T (0.684)	C (0.316)	8
rs2600960	3	134079612	A (0.501)	C (0.499)	1
rs9827596	3	139134883	A (0.642)	G (0.358)	0
rs1429771	3	139135241	T (0.638)	C (0.362)	2
rs1991561	3	139135724	A (0.64)	G (0.36)	0
rs1429772	3	139136229	A (0.635)	G (0.365)	0
rs16847696	3	139176774	T (0.847)	C (0.153)	3
rs16849640	3	141202055	A (0.918)	T (0.082)	8
rs16849687	3	141214982	G (0.903)	A (0.097)	0
rs800082	3	145822895	C (0.578)	T (0.422)	0
rs800084	3	145823184	A (0.578)	G (0.422)	0
rs7616299	3	160075874	G (0.835)	A (0.165)	0
rs16847010	3	163477687	T (0.912)	C (0.088)	1
rs2173068	3	163845916	G (0.515)	A (0.485)	1
rs9834548	3	166622641	G (0.657)	C (0.343)	0
rs6443824	3	168032542	A (0.586)	G (0.414)	1
rs6443825	3	168032644	T (0.586)	G (0.414)	1
rs10490783	3	170522888	G (0.949)	A (0.051)	1
rs12492606	3	171291048	G (0.86)	A (0.14)	4
rs3772186	3	171372025	T (0.86)	A (0.14)	0
rs17531088	3	176376469	C (0.557)	T (0.443)	0
rs7647833	3	177976361	T (0.919)	G (0.081)	0
rs13064299	3	189347794	T (0.534)	C (0.466)	0
rs1711004	3	189348113	T (0.534)	C (0.466)	0
rs1846957	3	193752631	T (0.703)	C (0.297)	0
rs6444717	3	194604017	C (0.895)	T (0.105)	0
rs13072883	3	196476043	A (0.549)	G (0.451)	0
rs2688515	3	197011868	A (0.533)	G (0.467)	0
rs1045887	4	424079	C (0.649)	T (0.351)	0
rs6599350	4	463898	G (0.671)	C (0.329)	0
rs2878610	4	7424737	A (0.567)	G (0.433)	0
rs6449174	4	9575520	C (0.58)	T (0.42)	2
rs4345174	4	10668941	T (0.634)	C (0.366)	0
rs12509320	4	11881474	C (0.561)	T (0.439)	1
rs1454881	4	11917909	C (0.571)	T (0.429)	0
rs17358384	4	12129840	T (0.921)	C (0.079)	0
rs16887182	4	12164369	A (0.922)	G (0.078)	0
rs3815466	4	15349390	G (0.877)	T (0.123)	1
rs16868299	4	15741519	G (0.763)	T (0.237)	0
rs4279206	4	17365371	A (0.749)	G (0.251)	0
rs16869942	4	20376800	C (0.965)	G (0.035)	0
rs6814624	4	35681646	T (0.709)	G (0.291)	0
rs7664766	4	35689904	T (0.944)	A (0.056)	0
rs2375743	4	35840895	A (0.815)	G (0.185)	0
rs12641222	4	37831102	C (0.736)	T (0.264)	1
rs17619330	4	39796815	C (0.71)	T (0.29)	0
rs7683275	4	41221779	A (0.698)	G (0.302)	1
rs16854256	4	42052968	C (0.999)	T (0.001)	1
rs1492839	4	45490652	C (0.525)	T (0.475)	0
rs7670127	4	45495094	G (0.533)	A (0.467)	0
rs7697851	4	48178687	T (0.527)	C (0.473)	0
rs4695391	4	48277666	G (0.507)	A (0.493)	1
rs796555	4	48331352	C (0.506)	T (0.494)	2
rs13149083	4	48504702	C (0.558)	T (0.442)	1
rs4864471	4	54120941	G (0.883)	T (0.117)	0
rs11941778	4	63100524	G (0.858)	A (0.142)	0
rs10866161	4	66324704	G (0.643)	A (0.357)	0
rs1497435	4	67914643	G (0.528)	C (0.472)	1
rs6532120	4	75870047	C (0.738)	T (0.262)	0
rs6813112	4	76482429	T (0.869)	C (0.131)	1
rs346515	4	87062528	T (0.626)	C (0.374)	1
rs1481011	4	89355781	C (0.983)	A (0.017)	0
rs1039147	4	91744589	A (0.737)	C (0.263)	0
rs1365492	4	101011975	G (0.57)	A (0.43)	1
rs3796917	4	106697698	A (0.818)	T (0.182)	0
rs718820	4	108270949	T (0.589)	C (0.411)	1
rs7684254	4	112464239	G (0.698)	A (0.302)	1
rs2349577	4	112466783	C (0.608)	T (0.392)	0
rs1508218	4	112497172	G (0.608)	T (0.392)	0
rs17531554	4	114723610	C (0.823)	T (0.177)	0
rs2620424	4	116109214	G (0.652)	A (0.348)	1
rs6820993	4	116116504	G (0.521)	T (0.479)	1
rs2583523	4	116147641	G (0.808)	A (0.192)	0
rs17584238	4	116191330	T (0.823)	C (0.177)	0
rs509777	4	116232506	T (0.699)	C (0.301)	0
rs2892665	4	116392566	C (0.519)	G (0.481)	4
rs343168	4	122035951	T (0.87)	C (0.13)	1
rs1452494	4	122408343	T (0.597)	A (0.403)	1
rs12642727	4	122438683	T (0.702)	C (0.298)	0
rs1511498	4	132613842	C (0.68)	T (0.32)	0
rs1425559	4	134431169	G (0.602)	A (0.398)	1
rs13128113	4	136361141	A (0.602)	G (0.398)	0
rs5006660	4	136361839	T (0.602)	C (0.398)	1
rs5006661	4	136361948	C (0.602)	T (0.398)	0
rs12500209	4	141863122	G (0.663)	T (0.337)	2
rs4956494	4	142090098	A (0.5)	G (0.5)	1
rs11100924	4	147536489	A (0.825)	G (0.175)	2
rs3849035	4	147538816	T (0.825)	C (0.175)	0
rs2714900	4	148464252	A (0.786)	T (0.214)	0
rs1429134	4	148465085	C (0.787)	T (0.213)	0
rs2163012	4	148487477	A (0.757)	G (0.243)	0
rs1366691	4	148501262	T (0.764)	C (0.236)	1
rs1155422	4	156628123	G (0.515)	T (0.485)	0
rs9991982	4	159001480	C (0.545)	T (0.455)	0
rs10857308	4	159137447	C (0.741)	A (0.259)	0
rs6819071	4	167887265	C (0.648)	T (0.352)	0
rs7658503	4	167887816	G (0.648)	T (0.352)	0
rs10013756	4	181547116	A (0.65)	G (0.35)	1
rs10780063	4	181547198	G (0.567)	A (0.433)	0
rs17090674	4	185156464	C (0.726)	T (0.274)	0
rs27061	5	1415793	G (0.59)	A (0.41)	0
rs7735656	5	2203273	T (0.71)	G (0.29)	2
rs11957345	5	8542452	C (0.762)	G (0.238)	0
rs900535	5	10759152	A (0.608)	G (0.392)	0
rs267985	5	10766395	T (0.6)	C (0.4)	0
rs437652	5	24417939	G (0.879)	A (0.121)	0
rs4333331	5	32064406	G (0.57)	C (0.43)	0
rs366050	5	34661418	G (0.58)	A (0.42)	1
rs4869648	5	36371148	G (0.716)	C (0.284)	1
rs7730020	5	40693709	C (0.663)	T (0.337)	0
rs298023	5	58979217	A (0.879)	T (0.121)	0
rs12517174	5	60004772	T (0.563)	C (0.437)	0
rs7701440	5	60656737	T (0.525)	C (0.475)	0
rs7734879	5	60747389	C (0.66)	A (0.34)	1
rs7714712	5	60768309	C (0.659)	A (0.341)	1
rs6449535	5	60797342	T (0.638)	G (0.362)	1
rs6882136	5	60797829	G (0.638)	A (0.362)	1
rs11952146	5	60854620	T (0.638)	C (0.362)	1
rs6861728	5	62246496	C (0.543)	A (0.457)	0
rs6899143	5	67142008	A (0.844)	C (0.156)	0
rs7737876	5	68215089	C (1)	A (0)	1
rs3903314	5	71076065	T (0.792)	C (0.208)	3
rs1106471	5	71082963	C (0.79)	G (0.21)	0
rs3915457	5	71086332	G (0.854)	T (0.146)	0
rs266695	5	95823834	T (0.677)	C (0.323)	2
rs502025	5	104050496	C (0.726)	T (0.274)	6
rs17157943	5	104716994	C (0.957)	T (0.043)	0
rs13189318	5	104818430	T (0.959)	G (0.041)	0
rs13183836	5	104830760	G (0.894)	A (0.106)	0
rs4254949	5	109622167	A (0.788)	G (0.212)	3
rs6890286	5	110206809	T (0.922)	G (0.078)	0
rs17136136	5	113324058	T (0.745)	C (0.255)	2
rs10900751	5	120939209	A (0.742)	T (0.258)	2
rs2407110	5	121620597	G (0.772)	A (0.228)	6
rs11241637	5	121642763	T (0.77)	A (0.23)	2
rs13175503	5	121651840	C (0.769)	G (0.231)	2
rs2045902	5	121915188	C (0.74)	T (0.26)	4
rs1382309	5	121922955	A (0.729)	G (0.271)	1
rs17764730	5	127385425	C (0.746)	T (0.254)	1
rs9327479	5	127990740	G (0.728)	A (0.272)	0
rs4836487	5	129379398	A (0.661)	G (0.339)	3
rs574654	5	134482588	C (0.511)	T (0.489)	0
rs6896456	5	134605656	G (0.853)	A (0.147)	0
rs874158	5	134807316	G (0.888)	A (0.112)	5
rs245117	5	134929260	T (0.946)	C (0.054)	3
rs11958545	5	135651835	C (0.886)	T (0.114)	0
rs3777149	5	135698334	T (0.885)	C (0.115)	0
rs2673925	5	135733573	C (0.701)	T (0.299)	1
rs7705405	5	135780907	G (0.859)	A (0.141)	0
rs6886081	5	139139145	T (0.906)	C (0.094)	0
rs12653538	5	143664477	G (0.822)	A (0.178)	0
rs11750184	5	148826711	G (0.753)	A (0.247)	0
rs2431718	5	148833314	G (0.632)	A (0.368)	0
rs10035492	5	149234692	C (0.898)	T (0.102)	0
rs7723957	5	153616381	A (0.676)	G (0.324)	0
rs473214	5	153627422	A (0.677)	G (0.323)	1
rs256835	5	155875323	A (0.514)	G (0.486)	3
rs6897279	5	155894494	A (0.533)	T (0.467)	0
rs4382149	5	155933832	G (0.523)	T (0.477)	0
rs934418	5	155935397	G (0.524)	A (0.476)	0
rs6879255	5	161952476	A (0.685)	G (0.315)	1
rs1963837	5	161997183	G (0.906)	A (0.094)	0
rs297878	5	168543070	G (0.772)	C (0.228)	0
rs12652441	5	168803228	T (0.648)	G (0.352)	1
rs2126237	6	2667496	T (0.893)	C (0.107)	0
rs9501885	6	2686186	G (0.927)	A (0.073)	10
rs9378794	6	3383425	G (0.795)	A (0.205)	0
rs7773169	6	4233389	T (0.53)	G (0.47)	0
rs1999022	6	4242285	T (0.621)	C (0.379)	1
rs9392158	6	7372349	T (0.89)	G (0.11)	0
rs1890954	6	8331801	G (0.732)	T (0.268)	1
rs3798751	6	11050950	A (0.948)	G (0.052)	0
rs2327335	6	11227033	C (0.826)	T (0.174)	0
rs7775964	6	11915660	G (0.939)	C (0.061)	0
rs7739436	6	11924176	A (0.939)	G (0.061)	0
rs7740866	6	11927869	C (0.939)	A (0.061)	5
rs10949552	6	18947116	G (0.584)	A (0.416)	0
rs1555108	6	22802808	T (0.793)	G (0.207)	0
rs12195633	6	23424572	T (0.636)	C (0.364)	1
rs2817027	6	35886697	C (0.678)	A (0.322)	1
rs612262	6	35999586	C (0.645)	T (0.355)	0
rs4713951	6	36370969	C (0.556)	T (0.444)	1
rs7755143	6	37041148	C (0.835)	T (0.165)	1
rs11969402	6	56554765	A (0.613)	G (0.387)	0
rs9370539	6	56562340	A (0.602)	G (0.398)	2
rs6459166	6	56590760	C (0.599)	G (0.401)	0
rs2230862	6	56592717	G (0.613)	A (0.387)	0
rs4470833	6	63746733	C (0.641)	G (0.359)	0
rs7750310	6	63767918	A (0.65)	T (0.35)	0
rs4235961	6	63781337	G (0.65)	T (0.35)	0
rs1341175	6	63790311	G (0.651)	A (0.349)	0
rs1459651	6	63941094	T (0.68)	G (0.32)	2
rs9446459	6	72509427	A (0.503)	G (0.497)	2
rs9446461	6	72509624	C (0.504)	T (0.496)	0
rs4079357	6	74371962	A (0.915)	G (0.085)	0
rs2313753	6	76708983	G (0.637)	C (0.363)	0
rs7745251	6	84228475	T (0.643)	G (0.357)	0
rs16876114	6	86156062	A (0.762)	T (0.238)	0
rs9450667	6	88151105	C (0.705)	T (0.295)	0
rs7754397	6	91847214	A (0.873)	G (0.127)	0
rs9342279	6	92226731	G (0.748)	T (0.252)	1
rs1750603	6	94958120	G (0.663)	A (0.337)	0
rs6925110	6	106120691	A (0.541)	G (0.459)	0
rs9285409	6	113728953	A (0.856)	C (0.144)	5
rs1743257	6	118722083	A (0.873)	G (0.127)	2
rs794266	6	119362012	G (0.567)	A (0.433)	0
rs9490983	6	124242283	A (0.589)	G (0.411)	1
rs9388287	6	124242464	A (0.582)	G (0.418)	1
rs10484734	6	124255980	G (0.585)	C (0.415)	2
rs990802	6	124745200	A (0.925)	C (0.075)	0
rs9491153	6	124752767	G (0.93)	C (0.07)	0
rs9320991	6	124805484	C (0.797)	T (0.203)	0
rs9376869	6	145242793	G (0.824)	A (0.176)	0
rs9403621	6	145246661	G (0.831)	C (0.169)	1
rs6913165	6	145259141	T (0.826)	C (0.174)	1
rs1408505	6	150512956	G (0.799)	A (0.201)	0
rs270289	6	153783769	C (0.65)	T (0.35)	0
rs4568464	6	154037004	C (0.857)	T (0.143)	0
rs9480349	6	156914836	C (0.822)	T (0.178)	1
rs9384506	6	157223884	C (0.694)	T (0.306)	1
rs927450	6	160102086	C (0.551)	T (0.449)	1
rs3818299	6	160126621	G (0.553)	A (0.447)	0
rs2273828	6	160127039	G (0.552)	A (0.448)	0
rs927451	6	160133426	A (0.522)	C (0.478)	0
rs3019449	6	162085083	G (0.717)	T (0.283)	1
rs7739088	6	169926308	A (0.79)	G (0.21)	0
rs3823466	6	169931851	G (0.875)	A (0.125)	4
rs17167055	7	7382384	A (0.951)	G (0.049)	0
rs320785	7	9725914	G (0.668)	C (0.332)	0
rs11974132	7	9726775	C (0.995)	G (0.005)	2
rs1369496	7	12139698	G (0.789)	C (0.211)	2
rs2282873	7	13957468	A (0.502)	G (0.498)	3
rs196751	7	14443632	A (0.523)	G (0.477)	0
rs12699619	7	14471463	T (0.599)	C (0.401)	0
rs10236653	7	14500845	G (0.53)	A (0.47)	0
rs12699645	7	14557877	T (0.523)	C (0.477)	1
rs17731618	7	18304136	T (0.75)	C (0.25)	2
rs2057986	7	22064906	T (0.847)	C (0.153)	0
rs198733	7	24143041	A (0.608)	T (0.392)	2
rs198731	7	24143347	A (0.607)	T (0.393)	1
rs198728	7	24144172	A (0.604)	G (0.396)	0
rs198727	7	24144378	A (0.604)	G (0.396)	0
rs198723	7	24145552	G (0.61)	A (0.39)	0
rs198701	7	24149638	C (0.606)	T (0.394)	0
rs2905863	7	24154144	T (0.601)	C (0.399)	3
rs6957661	7	24345130	G (0.892)	A (0.108)	0
rs12700921	7	29026983	A (0.831)	G (0.169)	0
rs4720246	7	37402913	A (0.833)	G (0.167)	0
rs7782999	7	37413218	A (0.776)	T (0.224)	0
rs17171805	7	41030252	T (0.966)	C (0.034)	0
rs10081385	7	41932574	C (0.606)	T (0.394)	1
rs6952496	7	41940034	T (0.609)	C (0.391)	0
rs7805291	7	41940312	C (0.575)	T (0.425)	0
rs10248218	7	41941248	G (0.575)	A (0.425)	0
rs3735361	7	41967449	C (0.654)	T (0.346)	0
rs1427658	7	42975718	C (0.675)	T (0.325)	0
rs965924	7	47654463	G (0.759)	T (0.241)	0
rs10046555	7	47677313	G (0.835)	A (0.165)	0
rs10258317	7	52709890	G (0.817)	A (0.183)	3
rs1357884	7	54384323	A (0.643)	G (0.357)	1
rs6593148	7	54469423	T (0.613)	G (0.387)	1
rs10499740	7	54498075	C (0.61)	T (0.39)	0
rs6952270	7	54503165	C (0.612)	T (0.388)	0
rs7780516	7	67003990	G (0.553)	A (0.447)	0
rs4719155	7	70745160	G (0.749)	A (0.251)	2
rs10215394	7	81903176	C (0.845)	G (0.155)	51
rs551790	7	83177960	G (0.996)	T (0.004)	0
rs7811683	7	95049579	T (0.557)	A (0.443)	0
rs10264647	7	95107108	T (0.933)	G (0.067)	0
rs17168776	7	97022171	G (0.906)	T (0.094)	0
rs16872046	7	105497973	C (0.923)	T (0.077)	0
rs6466190	7	107238281	T (0.583)	G (0.417)	2
rs10272725	7	109726403	A (0.675)	G (0.325)	0
rs17157641	7	109805335	G (0.837)	A (0.163)	0
rs17157642	7	109810597	A (0.835)	G (0.165)	0
rs10250499	7	121017315	T (0.619)	C (0.381)	0
rs13232111	7	122174203	G (0.798)	A (0.202)	0
rs2190252	7	122176633	A (0.833)	T (0.167)	0
rs17144945	7	122242607	G (0.831)	T (0.169)	0
rs7787372	7	122251637	A (0.83)	G (0.17)	0
rs6466910	7	123794350	A (0.917)	G (0.083)	5
rs7782495	7	125067319	A (0.535)	G (0.465)	1
rs17165389	7	130383092	T (0.889)	C (0.111)	0
rs10267502	7	130623837	C (0.836)	T (0.164)	0
rs2354332	7	138185511	C (0.715)	G (0.285)	1
rs6978936	7	142898445	C (1)	T (0)	1
rs1997089	7	144456909	A (0.838)	G (0.162)	85
rs874607	7	150695805	T (0.878)	C (0.122)	1
rs4367421	7	155784949	C (0.921)	T (0.079)	2
rs2335836	7	157662662	G (0.688)	C (0.312)	7
rs3763409	7	158217591	T (0.801)	C (0.199)	0
rs842443	7	158263253	T (0.738)	C (0.262)	2
rs2730237	7	158398927	T (0.823)	C (0.177)	0
rs17754389	8	1255434	G (0.774)	C (0.226)	1
rs2912272	8	3885737	G (0.911)	T (0.089)	1
rs2741710	8	6751396	G (0.679)	A (0.321)	0
rs7836248	8	11191768	G (0.837)	A (0.163)	0
rs4831429	8	13330455	C (0.579)	T (0.421)	1
rs1023865	8	13332518	C (0.635)	T (0.365)	1
rs1510446	8	14567748	T (0.508)	C (0.492)	0
rs17322021	8	14611006	C (0.544)	G (0.456)	8
rs12681041	8	14615022	T (0.527)	C (0.473)	0
rs972018	8	14653073	C (0.633)	T (0.367)	0
rs2252570	8	14679483	G (0.735)	A (0.265)	0
rs6983527	8	18504346	G (0.954)	A (0.046)	0
rs1565142	8	18526961	G (0.942)	C (0.058)	0
rs17051664	8	24050241	G (0.978)	T (0.022)	0
rs7823178	8	24086776	A (0.974)	G (0.026)	1
rs7827129	8	24086898	T (0.981)	C (0.019)	0
rs6997885	8	24087820	A (0.964)	G (0.036)	0
rs10106387	8	25696110	G (0.648)	T (0.352)	0
rs11135930	8	26182054	G (0.65)	A (0.35)	0
rs16879735	8	32649799	G (0.921)	C (0.079)	0
rs10503925	8	32660601	A (0.922)	T (0.078)	0
rs13273367	8	34208038	T (0.541)	C (0.459)	0
rs7014037	8	52326067	C (0.725)	G (0.275)	0
rs9298441	8	52352800	C (0.696)	G (0.304)	0
rs12678378	8	53893196	C (0.874)	T (0.126)	0
rs12677436	8	53916301	C (0.875)	T (0.125)	0
rs2978508	8	62271508	A (0.547)	G (0.453)	0
rs12334387	8	64709872	A (0.547)	G (0.453)	0
rs1149464	8	64749916	G (0.776)	T (0.224)	0
rs790564	8	64766772	C (0.728)	A (0.272)	0
rs809339	8	64781183	G (0.785)	A (0.215)	0
rs4737188	8	64919211	T (0.518)	A (0.482)	0
rs12543529	8	64966773	T (0.707)	G (0.293)	0
rs13254613	8	64967358	A (0.639)	C (0.361)	0
rs6472127	8	65031744	A (0.52)	G (0.48)	4
rs7001339	8	70018061	G (0.903)	A (0.097)	0
rs7014001	8	72576843	T (0.94)	C (0.06)	0
rs10957634	8	74059557	C (0.652)	G (0.348)	2
rs2975842	8	74088145	G (0.519)	A (0.481)	0
rs9886561	8	85758876	T (0.779)	C (0.221)	0
rs39510	8	90873782	T (0.687)	A (0.313)	1
rs39766	8	90880512	C (0.567)	T (0.433)	0
rs40380	8	90884475	G (0.584)	C (0.416)	0
rs4554514	8	91425144	G (0.61)	A (0.39)	0
rs10504958	8	97028995	C (0.764)	T (0.236)	0
rs1010824	8	108321089	C (0.846)	T (0.154)	3
rs6469101	8	108321414	G (0.843)	A (0.157)	1
rs2357037	8	114933324	A (0.7)	G (0.3)	0
rs13260311	8	115905216	G (0.758)	C (0.242)	0
rs11562770	8	119086110	A (0.554)	G (0.446)	0
rs6993726	8	123513831	C (0.647)	T (0.353)	0
rs4871550	8	125885031	C (0.523)	T (0.477)	0
rs10095165	8	125885619	G (0.521)	C (0.479)	0
rs7839993	8	127940655	T (0.715)	C (0.285)	0
rs6985700	8	127951156	C (0.76)	A (0.24)	6
rs1467191	8	127951377	T (0.76)	A (0.24)	3
rs12334411	8	127952092	C (0.76)	T (0.24)	0
rs13255292	8	129145755	C (0.682)	T (0.318)	0
rs7820273	8	129432082	G (0.783)	A (0.217)	0
rs9642882	8	129450806	C (0.784)	T (0.216)	0
rs7835480	8	131593803	A (0.687)	G (0.313)	0
rs6471231	8	135476962	G (0.805)	A (0.195)	0
rs961369	8	137054021	T (0.704)	A (0.296)	0
rs17547120	8	137054329	C (0.708)	A (0.292)	1
rs2922350	8	137055200	A (0.703)	G (0.297)	2
rs6577695	8	137056973	G (0.71)	T (0.29)	1
rs1868368	8	137082629	T (0.717)	C (0.283)	0
rs1448725	8	137084046	T (0.717)	C (0.283)	0
rs10505642	8	137092988	C (0.551)	T (0.449)	1
rs2166945	8	137093245	C (0.551)	T (0.449)	1
rs1839179	8	137093317	C (0.551)	G (0.449)	0
rs6994909	8	137094522	A (0.551)	G (0.449)	0
rs4909537	8	137094596	T (0.548)	C (0.452)	0
rs11994949	8	137102961	G (0.611)	A (0.389)	0
rs10109871	8	137110974	A (0.606)	G (0.394)	0
rs13266231	8	137113539	G (0.611)	A (0.389)	0
rs12546080	8	137129495	A (0.543)	G (0.457)	0
rs17617902	8	137187961	G (0.645)	A (0.355)	0
rs2318337	8	139842825	A (0.653)	G (0.347)	1
rs6577946	8	139843591	A (0.638)	C (0.362)	1
rs11248215	8	146121517	C (0.743)	T (0.257)	0
rs12344766	9	7424628	A (0.801)	C (0.199)	0
rs2246687	9	7446295	C (0.671)	T (0.329)	1
rs10976375	9	7529474	T (0.853)	C (0.147)	0
rs2026462	9	7738664	G (0.772)	T (0.228)	0
rs1445208	9	9152669	T (0.645)	A (0.355)	3
rs2035987	9	14744010	G (0.532)	A (0.468)	2
rs224021	9	20304007	A (0.65)	G (0.35)	0
rs1412981	9	24160867	T (0.918)	C (0.082)	0
rs16915269	9	29757803	C (0.91)	G (0.09)	0
rs1328997	9	32793147	A (0.925)	G (0.075)	1
rs13294227	9	37772708	C (0.988)	T (0.012)	0
rs10116778	9	38729591	T (0.956)	C (0.044)	0
rs11143793	9	70615043	G (0.552)	A (0.448)	1
rs7034640	9	71067510	C (0.748)	G (0.252)	1
rs4442205	9	72785367	T (0.714)	G (0.286)	0
rs11143817	9	75960888	T (0.784)	G (0.216)	0
rs11144123	9	76671799	T (0.661)	C (0.339)	0
rs1329577	9	81802859	A (0.809)	C (0.191)	0
rs1502683	9	84789400	T (0.541)	C (0.459)	0
rs1393565	9	84794860	C (0.51)	G (0.49)	0
rs12553922	9	89830581	C (0.766)	T (0.234)	0
rs2814850	9	89988300	G (0.503)	C (0.497)	3
rs753826	9	90065179	C (0.812)	T (0.188)	0
rs9410428	9	90752701	G (0.501)	T (0.499)	0
rs4877063	9	91023799	C (0.616)	A (0.384)	0
rs9410467	9	91053269	C (0.618)	T (0.382)	1
rs4601388	9	93587744	A (0.958)	G (0.042)	2
rs10992504	9	94680202	G (0.849)	A (0.151)	3
rs10992543	9	94734992	C (0.954)	T (0.046)	0
rs2639345	9	104660705	G (0.884)	A (0.116)	0
rs328879	9	106829073	G (0.667)	A (0.333)	1
rs556471	9	112662034	C (0.825)	G (0.175)	0
rs474186	9	112662287	A (0.825)	G (0.175)	0
rs824007	9	113013602	C (0.73)	G (0.27)	1
rs7046095	9	115518056	C (0.714)	T (0.286)	0
rs10982427	9	116653517	T (0.838)	C (0.162)	0
rs10982959	9	117659124	C (0.863)	A (0.137)	0
rs2149364	9	119582809	G (0.731)	A (0.269)	0
rs12342472	9	119582997	T (0.735)	C (0.265)	0
rs10984642	9	121490161	C (0.887)	T (0.113)	0
rs4837375	9	131333483	T (0.753)	C (0.247)	2
rs4837376	9	131333575	A (0.753)	C (0.247)	0
rs1780482	9	131333761	C (0.753)	T (0.247)	0
rs657152	9	135129086	G (0.658)	T (0.342)	0
rs652600	9	135300838	T (0.665)	C (0.335)	1
rs7040581	9	135954271	C (0.648)	G (0.352)	1
rs12339163	9	136345009	A (0.883)	G (0.117)	2
rs7915178	10	1724473	C (0.538)	T (0.462)	1
rs12221422	10	2666345	C (0.918)	T (0.082)	2
rs1325586	10	3313773	C (0.593)	T (0.407)	0
rs313438	10	4673858	C (0.783)	A (0.217)	0
rs10904310	10	4683742	C (0.583)	A (0.417)	0
rs11252648	10	4697250	G (0.535)	T (0.465)	0
rs11254963	10	7115639	C (0.93)	T (0.07)	0
rs11254971	10	7136011	T (0.934)	C (0.066)	1
rs4749378	10	8021446	G (0.619)	A (0.381)	0
rs11255456	10	8032624	G (0.565)	T (0.435)	0
rs10795736	10	9791314	T (0.578)	C (0.422)	0
rs17149684	10	11255448	A (0.934)	G (0.066)	0
rs642349	10	11260140	C (0.932)	G (0.068)	0
rs596406	10	11264671	T (0.925)	C (0.075)	0
rs2815624	10	12639700	G (0.891)	A (0.109)	0
rs11257892	10	12646058	C (0.933)	G (0.067)	6
rs1228333	10	14369232	C (0.538)	T (0.462)	3
rs10828176	10	21351254	T (0.882)	G (0.118)	2
rs1148179	10	28655614	C (0.84)	T (0.16)	0
rs1148182	10	28656425	C (0.841)	T (0.159)	4
rs2771247	10	30675754	C (0.725)	T (0.275)	0
rs947095	10	31099342	C (0.787)	A (0.213)	0
rs7097979	10	32458480	C (0.648)	T (0.352)	0
rs7091786	10	35053638	A (0.678)	G (0.322)	2
rs1892429	10	37494403	A (1)	G (0)	2
rs7074794	10	44726083	C (0.863)	G (0.137)	0
rs11101285	10	49167438	C (0.7)	T (0.3)	0
rs2221	10	51961378	G (0.765)	A (0.235)	0
rs10740592	10	56143850	T (0.9)	C (0.1)	0
rs17776046	10	61082207	G (0.67)	A (0.33)	0
rs10761488	10	61775998	A (0.767)	G (0.233)	2
rs11000150	10	73479947	T (0.899)	G (0.101)	0
rs11000151	10	73480173	T (0.881)	A (0.119)	0
rs11000152	10	73480408	G (0.9)	A (0.1)	0
rs10824708	10	80467529	G (0.932)	A (0.068)	0
rs1559554	10	82440784	C (0.603)	T (0.397)	0
rs7069222	10	83746082	G (0.7)	A (0.3)	0
rs7069550	10	83746268	G (0.706)	T (0.294)	0
rs2207782	10	83747179	C (0.7)	T (0.3)	0
rs11200841	10	85838557	A (0.846)	T (0.154)	0
rs12768356	10	92972218	G (0.942)	A (0.058)	0
rs7084314	10	93020188	C (0.941)	T (0.059)	0
rs7913670	10	95013926	A (0.78)	G (0.22)	1
rs11188956	10	98620578	A (0.902)	G (0.098)	1
rs17112190	10	98629836	G (0.905)	A (0.095)	0
rs7898565	10	99965717	G (0.997)	A (0.003)	0
rs17113768	10	102916068	G (0.736)	A (0.264)	0
rs3802680	10	104104876	G (0.759)	A (0.241)	1
rs1660985	10	109259862	T (0.956)	C (0.044)	0
rs10884475	10	109323686	T (0.949)	C (0.051)	0
rs11196100	10	114520508	C (0.929)	G (0.071)	0
rs7914078	10	115067194	T (0.589)	C (0.411)	0
rs17093324	10	117331154	G (0.976)	C (0.024)	1
rs2907596	10	119819411	A (0.999)	G (0.001)	0
rs236212	10	120108588	A (0.753)	G (0.247)	0
rs17099092	10	121367994	G (0.934)	A (0.066)	1
rs2279941	10	121682142	T (0.936)	G (0.064)	0
rs4445563	10	121692000	A (0.936)	G (0.064)	4
rs7913126	10	121917773	G (0.831)	C (0.169)	0
rs10887005	10	123621430	G (0.652)	C (0.348)	0
rs10887006	10	123629245	A (0.65)	T (0.35)	3
rs1555487	10	123984146	A (0.733)	T (0.267)	0
rs2918157	10	132906450	T (0.526)	C (0.474)	1
rs10769353	11	5911385	T (0.639)	C (0.361)	0
rs10839332	11	6039479	G (0.568)	C (0.432)	1
rs11041007	11	6742577	A (0.669)	C (0.331)	0
rs7947196	11	6749489	G (0.786)	C (0.214)	1
rs6578793	11	6881438	C (0.804)	T (0.196)	1
rs1507628	11	7172817	A (0.62)	G (0.38)	26
rs4758287	11	8056489	C (0.7)	A (0.3)	1
rs7937941	11	11322906	A (1)	G (0)	17
rs4500466	11	11998072	A (0.627)	G (0.373)	0
rs1945625	11	15112676	G (0.572)	T (0.428)	1
rs4757560	11	17646738	G (0.716)	C (0.284)	0
rs4757568	11	17672467	A (0.68)	G (0.32)	0
rs11825693	11	18791150	C (0.681)	G (0.319)	5
rs3935980	11	18815116	A (0.793)	G (0.207)	1
rs2716454	11	24710115	T (0.822)	C (0.178)	0
rs2129354	11	24735537	C (0.71)	A (0.29)	0
rs622744	11	30179213	A (0.624)	G (0.376)	0
rs2658577	11	32024752	G (0.869)	A (0.131)	0
rs224631	11	32043193	A (0.878)	G (0.122)	1
rs12221768	11	58662689	A (0.987)	G (0.013)	0
rs526934	11	59390069	A (0.74)	G (0.26)	2
rs1792942	11	61655137	T (0.586)	C (0.414)	1
rs1675062	11	61655435	C (0.625)	T (0.375)	0
rs7102454	11	65351396	T (0.663)	C (0.337)	1
rs1385600	11	77613814	T (0.804)	C (0.196)	0
rs4945261	11	77667908	G (0.813)	A (0.187)	0
rs10793294	11	77674051	A (0.731)	C (0.269)	0
rs11602622	11	77688478	A (0.811)	G (0.189)	2
rs7115850	11	77722719	G (0.802)	C (0.198)	0
rs2373115	11	77768798	G (0.802)	T (0.198)	0
rs1982733	11	83372736	G (0.933)	A (0.067)	0
rs7120017	11	96230931	T (0.713)	C (0.287)	0
rs7927859	11	100888916	G (0.546)	A (0.454)	0
rs10895127	11	100889822	G (0.546)	A (0.454)	0
rs4285844	11	100893168	C (0.543)	G (0.457)	0
rs11226015	11	103169269	A (0.859)	G (0.141)	1
rs900517	11	103175016	T (0.857)	C (0.143)	1
rs1488956	11	103735129	T (0.832)	C (0.168)	2
rs10791697	11	103744339	T (0.832)	C (0.168)	0
rs2155045	11	105143740	A (0.623)	C (0.377)	0
rs11226856	11	105204258	A (0.622)	G (0.378)	1
rs2513606	11	105823275	T (0.78)	C (0.22)	1
rs7948284	11	107088095	G (0.69)	A (0.31)	0
rs11215271	11	114272263	C (0.842)	T (0.158)	0
rs4142640	11	117109417	G (0.964)	A (0.036)	0
rs516678	11	120544119	A (0.998)	C (0.002)	1
rs11828777	11	122551915	C (0.565)	T (0.435)	0
rs7103696	11	123195003	G (0.577)	C (0.423)	0
rs601813	11	124511563	A (0.856)	G (0.144)	1
rs10893678	11	126782050	C (0.803)	T (0.197)	0
rs691197	11	129124330	A (0.635)	G (0.365)	1
rs2434936	11	129124497	G (0.643)	A (0.357)	1
rs948083	11	130137398	G (0.964)	A (0.036)	0
rs6590761	11	134093450	A (0.791)	C (0.209)	2
rs11063263	12	61880	A (0.534)	G (0.466)	2
rs635332	12	3256534	G (0.666)	A (0.334)	1
rs10849208	12	5127842	A (0.845)	G (0.155)	0
rs11063543	12	5142385	A (0.839)	C (0.161)	0
rs11615654	12	5145032	G (0.575)	A (0.425)	0
rs7303158	12	5145801	T (0.569)	C (0.431)	0
rs4930739	12	5582739	A (0.696)	G (0.304)	0
rs3210140	12	7546404	C (0.7)	T (0.3)	0
rs2416673	12	11477909	C (0.5)	T (0.5)	0
rs2416671	12	11478200	T (0.501)	C (0.499)	0
rs2965710	12	11478437	C (0.528)	T (0.472)	0
rs11055699	12	14020103	C (0.934)	T (0.066)	0
rs10846461	12	17089175	C (0.858)	T (0.142)	0
rs7974666	12	17135652	G (0.753)	A (0.247)	5
rs12370697	12	21139891	T (0.825)	G (0.175)	2
rs17328763	12	21173837	T (0.823)	C (0.177)	0
rs5484	12	21422704	C (0.835)	T (0.165)	1
rs12825420	12	22066058	C (0.703)	G (0.297)	3
rs10844025	12	31882773	T (0.634)	G (0.366)	0
rs2128614	12	31890261	A (0.633)	T (0.367)	0
rs7303356	12	33524866	C (0.562)	G (0.438)	1
rs17128779	12	39454516	G (0.906)	A (0.094)	2
rs281839	12	39831495	T (0.642)	G (0.358)	0
rs2567034	12	39831992	A (0.68)	G (0.32)	0
rs281843	12	39832839	G (0.64)	A (0.36)	0
rs6582240	12	39866444	T (0.641)	A (0.359)	0
rs2043134	12	39888622	G (0.662)	A (0.338)	1
rs1922765	12	41883491	G (0.716)	A (0.284)	2
rs10880439	12	41898082	T (0.793)	C (0.207)	1
rs11525670	12	44737959	C (0.557)	T (0.443)	1
rs3911501	12	50819085	A (0.929)	G (0.071)	0
rs1488047	12	53689461	C (0.872)	A (0.128)	0
rs11172831	12	57618799	A (0.89)	T (0.11)	0
rs11172837	12	57631844	A (0.886)	G (0.114)	0
rs7969029	12	62405176	G (0.512)	C (0.488)	0
rs10878938	12	67872706	C (0.76)	T (0.24)	0
rs1807989	12	71360679	A (0.684)	C (0.316)	9
rs10879910	12	74090951	G (0.552)	A (0.448)	1
rs10862477	12	75658282	C (0.641)	G (0.359)	0
rs1382635	12	76931673	C (0.542)	T (0.458)	0
rs17008548	12	80346893	G (1)	A (0)	0
rs2246396	12	80970103	C (0.738)	T (0.262)	0
rs2246421	12	80970551	C (0.819)	T (0.181)	1
rs1897636	12	80971899	G (0.738)	A (0.262)	1
rs1511591	12	82586860	G (0.542)	T (0.458)	0
rs2520511	12	89529284	A (0.676)	G (0.324)	0
rs10431437	12	95602230	C (0.812)	G (0.188)	0
rs4762359	12	96031673	G (0.609)	T (0.391)	1
rs11111589	12	102375658	T (0.85)	C (0.15)	0
rs752471	12	104130800	A (0.559)	G (0.441)	0
rs10861372	12	104202653	T (0.717)	C (0.283)	2
rs11112447	12	104206462	G (0.715)	A (0.285)	0
rs12228258	12	104206732	T (0.716)	C (0.284)	2
rs4578495	12	104210151	C (0.716)	A (0.284)	0
rs1426466	12	106296697	G (0.783)	A (0.217)	0
rs1863508	12	107079969	C (0.821)	T (0.179)	4
rs7310199	12	107096646	A (0.823)	G (0.177)	0
rs10774613	12	110030548	T (0.603)	C (0.397)	1
rs1247932	12	113177514	C (0.662)	T (0.338)	0
rs12302135	12	113191009	C (0.736)	T (0.264)	0
rs4298970	12	118053074	G (0.685)	A (0.315)	0
rs11612464	12	125126042	G (0.716)	A (0.284)	1
rs9943743	12	126284872	C (0.687)	T (0.313)	0
rs2932174	13	18963041	A (0.999)	C (0.001)	3
rs9315353	13	19627842	T (0.661)	C (0.339)	0
rs4769957	13	19630487	G (0.659)	A (0.341)	0
rs1323889	13	21087435	A (0.615)	C (0.385)	114
rs3117963	13	21432122	A (0.824)	C (0.176)	0
rs17331447	13	22990328	G (0.911)	C (0.089)	0
rs9507300	13	23758240	G (0.809)	A (0.191)	0
rs3899581	13	28476098	A (1)	G (0)	2
rs9508822	13	30179695	A (0.954)	T (0.046)	0
rs17074898	13	30183532	G (0.954)	A (0.046)	0
rs9566215	13	36841825	C (0.509)	T (0.491)	1
rs4941866	13	36880118	T (0.56)	C (0.44)	2
rs1853329	13	36880413	C (0.558)	T (0.442)	1
rs7323267	13	40102015	T (0.799)	C (0.201)	0
rs7325144	13	40972712	T (0.502)	A (0.498)	4
rs9567011	13	42117467	G (0.705)	A (0.295)	0
rs9533256	13	42302854	C (0.525)	T (0.475)	6
rs9533832	13	43830514	C (0.729)	T (0.271)	8
rs6561363	13	46734039	A (0.976)	C (0.024)	0
rs9535083	13	48282047	G (0.513)	C (0.487)	13
rs9536559	13	53353061	T (0.738)	C (0.262)	2
rs7998997	13	56149616	T (0.616)	C (0.384)	0
rs9537493	13	56333987	G (0.623)	A (0.377)	2
rs9569813	13	57558569	C (0.769)	G (0.231)	0
rs1986272	13	61914887	A (0.69)	G (0.31)	1
rs1445204	13	62010635	G (0.703)	T (0.297)	1
rs9572529	13	70142290	T (0.757)	C (0.243)	1
rs1337985	13	72032913	T (0.652)	C (0.348)	0
rs1929734	13	75691821	C (0.754)	T (0.246)	1
rs4884068	13	76965482	G (0.791)	C (0.209)	0
rs9574076	13	76983280	G (0.854)	A (0.146)	2
rs2256157	13	77820106	T (0.622)	A (0.378)	1
rs2329072	13	77858815	T (0.609)	C (0.391)	0
rs1176291	13	80104028	G (0.902)	C (0.098)	0
rs7317522	13	81290693	C (0.597)	T (0.403)	0
rs4112703	13	81378893	G (0.653)	T (0.347)	0
rs2329247	13	82160171	G (0.878)	A (0.122)	0
rs1412852	13	83029226	C (0.607)	T (0.393)	5
rs9635051	13	83307071	C (0.801)	T (0.199)	0
rs10775092	13	89304509	T (0.719)	A (0.281)	0
rs4324007	13	92040264	T (0.716)	A (0.284)	0
rs160823	13	92556862	A (0.533)	G (0.467)	0
rs9523932	13	92586357	A (0.531)	G (0.469)	0
rs7995706	13	93030876	A (0.876)	G (0.124)	1
rs11070146	13	95098788	C (0.895)	G (0.105)	0
rs11070147	13	95098938	C (0.895)	G (0.105)	1
rs2793711	13	97211632	G (0.785)	A (0.215)	1
rs285032	13	97584533	T (0.528)	C (0.472)	1
rs9513515	13	98394451	A (0.605)	G (0.395)	0
rs9557290	13	99206337	A (0.878)	G (0.122)	0
rs673892	13	100338016	G (0.582)	A (0.418)	0
rs558322	13	108617962	A (0.797)	G (0.203)	0
rs7338868	13	113479759	A (0.6)	C (0.4)	4
rs7399637	13	113586171	G (0.597)	A (0.403)	5
rs1953993	14	19590795	C (0.555)	T (0.445)	0
rs9322961	14	20822050	G (0.738)	A (0.262)	0
rs8009917	14	25016313	G (0.596)	A (0.404)	1
rs10483301	14	25046977	C (0.584)	G (0.416)	0
rs1103563	14	25565566	T (0.624)	C (0.376)	0
rs17097735	14	30648513	C (0.858)	T (0.142)	1
rs6571396	14	30750978	G (0.593)	T (0.407)	0
rs1956964	14	36070532	C (0.78)	T (0.22)	0
rs1953503	14	40136834	C (0.587)	T (0.413)	0
rs1959270	14	40138973	A (0.589)	T (0.411)	2
rs10140209	14	40139964	C (0.588)	T (0.412)	1
rs2415627	14	40152666	T (0.587)	C (0.413)	0
rs2415628	14	40152757	C (0.587)	T (0.413)	0
rs7155547	14	40153278	G (0.587)	T (0.413)	0
rs17605241	14	40633859	A (0.525)	G (0.475)	0
rs1037298	14	42504914	G (0.796)	T (0.204)	1
rs7151781	14	42556718	T (0.63)	C (0.37)	1
rs12879964	14	42756711	C (0.926)	T (0.074)	2
rs8009311	14	42896422	A (0.729)	G (0.271)	2
rs2146228	14	43524696	C (0.755)	G (0.245)	0
rs10873028	14	48964500	C (0.966)	T (0.034)	1
rs2071047	14	53488161	C (0.578)	T (0.422)	0
rs178497	14	57598866	C (0.817)	A (0.183)	0
rs10148587	14	59758913	C (0.685)	T (0.315)	0
rs17102844	14	65213533	A (0.97)	G (0.03)	0
rs9323464	14	65240886	G (0.97)	A (0.03)	0
rs10132765	14	65312067	A (0.891)	G (0.109)	0
rs2195103	14	80485215	T (0.577)	C (0.423)	0
rs2268451	14	80493871	T (0.571)	G (0.429)	0
rs12590408	14	84945827	C (0.659)	T (0.341)	0
rs1286920	14	89609412	G (0.562)	C (0.438)	0
rs4900107	14	91823565	C (0.822)	A (0.178)	2
rs2369898	14	96308969	C (0.562)	T (0.438)	0
rs2057191	14	98204264	C (0.554)	T (0.446)	0
rs7177398	15	23614127	C (0.698)	A (0.302)	0
rs8031119	15	23940780	T (0.919)	C (0.081)	2
rs7177955	15	23972678	A (0.714)	C (0.286)	0
rs11636093	15	34131083	C (0.682)	T (0.318)	0
rs1453960	15	34605105	G (0.912)	A (0.088)	0
rs8025834	15	35428810	A (0.692)	G (0.308)	0
rs17447128	15	35593647	G (0.622)	A (0.378)	0
rs2929644	15	36824627	T (0.913)	C (0.087)	1
rs4622487	15	37496071	T (0.753)	G (0.247)	1
rs8030833	15	37931532	G (0.604)	A (0.396)	0
rs2278860	15	41446338	A (0.862)	G (0.138)	0
rs1814538	15	41547066	A (0.865)	G (0.135)	0
rs2899383	15	43884343	G (0.633)	A (0.367)	8
rs16973929	15	45183002	T (0.958)	C (0.042)	2
rs11070753	15	48226570	G (0.701)	C (0.299)	0
rs3794541	15	50228603	T (0.661)	C (0.339)	0
rs4775110	15	57103176	G (0.636)	C (0.364)	1
rs902117	15	66099717	A (0.502)	G (0.498)	0
rs17308514	15	66100225	A (0.501)	G (0.499)	0
rs8028430	15	72632798	A (0.829)	G (0.171)	0
rs4073149	15	72685472	C (0.877)	T (0.123)	0
rs6495126	15	72962079	G (0.713)	A (0.287)	0
rs11857574	15	83638964	G (0.651)	A (0.349)	2
rs10520676	15	86510642	G (0.792)	A (0.208)	0
rs8025158	15	86514696	G (0.781)	A (0.219)	0
rs1545143	15	91070944	G (0.717)	A (0.283)	0
rs7494848	15	91109026	A (0.581)	C (0.419)	0
rs10163001	15	91825462	T (0.606)	C (0.394)	5
rs4777893	15	91825747	G (0.608)	A (0.392)	0
rs1026453	15	93377084	C (0.739)	T (0.261)	0
rs17637117	15	93705068	T (0.925)	G (0.075)	0
rs1369941	15	94066648	T (0.52)	C (0.48)	0
rs2639193	15	94084399	G (0.579)	A (0.421)	1
rs2639185	15	94185748	T (0.676)	C (0.324)	0
rs9920491	15	96417284	T (0.528)	C (0.472)	1
rs1383149	15	96427654	A (0.527)	G (0.473)	1
rs2089	15	96428340	C (0.69)	T (0.31)	1
rs4638553	15	98893149	G (0.513)	A (0.487)	0
rs12438080	15	98899586	C (0.516)	A (0.484)	1
rs9788652	15	98899692	C (0.517)	G (0.483)	3
rs12916234	15	99347739	C (0.613)	A (0.387)	0
rs516667	15	100021554	T (0.699)	C (0.301)	0
rs8046007	16	3945522	T (0.51)	C (0.49)	0
rs4786153	16	7391240	T (0.815)	G (0.185)	0
rs4352066	16	7391727	T (0.813)	G (0.187)	0
rs1532927	16	8014023	G (0.6)	A (0.4)	0
rs9922383	16	10065179	G (0.898)	A (0.102)	0
rs7188291	16	10068537	A (0.898)	G (0.102)	0
rs17671033	16	10068727	G (0.898)	A (0.102)	0
rs13336632	16	10078155	A (0.896)	C (0.104)	3
rs194355	16	10159292	A (0.668)	G (0.332)	1
rs12596456	16	10467336	A (0.728)	G (0.272)	0
rs17229044	16	10970437	C (0.792)	T (0.208)	0
rs4567695	16	19025362	A (0.609)	G (0.391)	0
rs12596903	16	20162376	T (0.86)	C (0.14)	0
rs11074446	16	20162624	T (0.86)	C (0.14)	0
rs105284	16	22730109	A (0.769)	T (0.231)	0
rs12447130	16	49031626	A (0.932)	G (0.068)	1
rs2193097	16	49693901	T (0.773)	C (0.227)	1
rs8061957	16	49694053	C (0.773)	T (0.227)	0
rs1558680	16	50123656	G (0.752)	C (0.248)	0
rs3095634	16	52098891	G (0.876)	A (0.124)	0
rs11076397	16	59210721	T (0.66)	A (0.34)	0
rs10500495	16	62768048	G (0.871)	C (0.129)	0
rs7199582	16	65678216	T (0.92)	A (0.08)	0
rs11075953	16	71557266	A (0.659)	G (0.341)	2
rs7199343	16	71566525	A (0.702)	T (0.298)	0
rs10852516	16	71567199	T (0.682)	C (0.318)	0
rs8059315	16	73063948	G (0.816)	C (0.184)	0
rs7197903	16	77172009	C (0.7)	T (0.3)	32
rs8064208	16	79005790	A (0.547)	T (0.453)	0
rs11642541	16	79006741	T (0.501)	G (0.499)	0
rs8059530	16	79717993	A (0.552)	G (0.448)	0
rs9941266	16	80381806	C (0.617)	A (0.383)	0
rs17679500	16	81865050	T (0.93)	C (0.07)	2
rs4238696	16	82150264	C (0.778)	T (0.222)	0
rs867425	16	83256233	A (0.82)	C (0.18)	0
rs9937119	16	84633042	C (0.545)	T (0.455)	1
rs12149906	16	85608124	G (0.999)	A (0.001)	42
rs9940496	16	86774393	T (0.887)	C (0.113)	3
rs9907608	17	5844015	C (0.821)	T (0.179)	0
rs9303196	17	5848167	T (0.852)	A (0.148)	0
rs10521231	17	13455247	C (0.796)	G (0.204)	0
rs1125373	17	13507806	T (0.837)	G (0.163)	0
rs2058226	17	14680628	C (1)	T (0)	72
rs8073642	17	15135200	A (0.671)	T (0.329)	0
rs9906280	17	24771580	T (0.726)	C (0.274)	1
rs8079280	17	27942295	T (0.514)	C (0.486)	0
rs321153	17	27972666	T (0.54)	A (0.46)	1
rs7213646	17	28773841	C (0.612)	T (0.388)	1
rs7208206	17	49828551	T (0.971)	G (0.029)	0
rs8079872	17	72627221	A (0.685)	G (0.315)	2
rs4798773	18	922503	G (0.518)	C (0.482)	0
rs7226622	18	21045556	C (0.867)	T (0.133)	0
rs17703962	18	22886548	A (0.856)	G (0.144)	1
rs1231268	18	23944009	C (0.831)	T (0.169)	0
rs1997021	18	25930660	A (0.779)	G (0.221)	4
rs9950246	18	27203850	T (0.721)	C (0.279)	0
rs1031732	18	27209158	C (0.723)	T (0.277)	4
rs3859361	18	27218632	T (0.716)	C (0.284)	0
rs10502673	18	33316161	G (0.751)	A (0.249)	0
rs4611540	18	33740912	T (0.59)	C (0.41)	0
rs4799526	18	35940745	T (0.813)	C (0.187)	4
rs8094466	18	38436886	T (0.585)	C (0.415)	0
rs1944405	18	38783085	A (0.907)	T (0.093)	0
rs4986228	18	42849257	A (0.624)	G (0.376)	1
rs3813086	18	46442790	G (0.745)	A (0.255)	0
rs7227964	18	47836380	A (0.609)	G (0.391)	0
rs17747515	18	48138948	C (0.692)	T (0.308)	1
rs1942103	18	48392344	T (0.983)	G (0.017)	0
rs12456800	18	52268092	T (0.79)	C (0.21)	2
rs629737	18	53301269	A (0.646)	C (0.354)	0
rs630250	18	53301411	T (0.647)	C (0.353)	1
rs2279096	18	53308956	A (0.645)	G (0.355)	0
rs8098520	18	53320727	A (0.765)	G (0.235)	1
rs11152081	18	54364418	G (0.664)	A (0.336)	3
rs4327152	18	59994664	C (0.64)	T (0.36)	0
rs1618942	18	60864766	C (0.904)	G (0.096)	0
rs470490	18	61182216	T (0.62)	G (0.38)	0
rs2850696	18	61209698	T (0.751)	C (0.249)	0
rs2587427	18	61739825	G (0.637)	A (0.363)	1
rs6566183	18	61764669	C (0.679)	T (0.321)	0
rs8091446	18	62834159	C (0.641)	T (0.359)	0
rs1942200	18	66856528	G (0.873)	A (0.127)	0
rs1879682	18	67648221	T (0.653)	A (0.347)	0
rs1893626	18	67862047	G (0.629)	C (0.371)	1
rs4892005	18	68225792	A (0.798)	T (0.202)	0
rs6566673	18	68661887	C (0.902)	T (0.098)	0
rs4891489	18	68662302	G (0.635)	A (0.365)	0
rs8098624	18	68669199	C (0.681)	T (0.319)	0
rs1109070	18	68674559	A (0.696)	G (0.304)	0
rs17797002	18	68719599	T (0.768)	C (0.232)	0
rs12959128	18	68757575	T (0.564)	G (0.436)	1
rs12959259	18	68757648	T (0.564)	G (0.436)	0
rs2469005	18	68861758	C (0.787)	T (0.213)	0
rs1108149	18	68864609	G (0.617)	A (0.383)	0
rs8099793	18	70629026	C (0.733)	T (0.267)	3
rs2628125	18	70722593	T (0.554)	A (0.446)	0
rs8085262	18	70725167	C (0.711)	A (0.289)	0
rs4891199	18	70729556	C (0.717)	T (0.283)	0
rs486131	18	72775661	T (0.71)	C (0.29)	0
rs9305032	19	8644378	C (0.896)	T (0.104)	1
rs2139528	19	21630954	T (0.818)	C (0.182)	1
rs1125039	19	34402560	T (0.589)	A (0.411)	1
rs17834073	19	38658293	T (0.854)	C (0.146)	0
rs967987	19	40030096	A (0.539)	G (0.461)	0
rs1836011	19	44765798	G (0.746)	A (0.254)	0
rs10853822	19	55939506	A (0.754)	G (0.246)	1
rs1803254	19	56434956	G (0.902)	C (0.098)	0
rs8103085	19	56435857	G (0.905)	T (0.095)	4
rs10412123	19	56454393	T (0.896)	C (0.104)	1
rs4802789	19	56545280	T (0.827)	C (0.173)	0
rs10853838	19	56858647	C (0.723)	T (0.277)	2
rs4802895	19	57330646	T (0.58)	C (0.42)	2
rs2074059	19	62677272	A (0.636)	T (0.364)	0
rs2074060	19	62677378	C (0.636)	G (0.364)	0
rs6108256	20	909527	A (0.924)	C (0.076)	0
rs202479	20	1627534	A (0.634)	G (0.366)	0
rs202478	20	1627805	A (0.635)	G (0.365)	0
rs1438099	20	1629670	A (0.887)	T (0.113)	1
rs1438098	20	1629929	T (0.888)	C (0.112)	6
rs6045666	20	1888504	T (0.682)	C (0.318)	1
rs6136667	20	1926301	G (0.829)	C (0.171)	0
rs4815645	20	4024588	T (0.781)	G (0.219)	0
rs6035292	20	19239116	A (0.96)	G (0.04)	0
rs6046024	20	19294184	T (0.938)	C (0.062)	0
rs3790285	20	19590681	G (0.68)	T (0.32)	5
rs200184	20	19999890	C (0.522)	T (0.478)	1
rs6136938	20	20006992	G (0.612)	A (0.388)	0
rs6138482	20	25007442	C (0.781)	T (0.219)	1
rs6011973	20	35397612	C (0.973)	T (0.027)	1
rs6093784	20	41224584	T (0.589)	C (0.411)	0
rs6073299	20	42109444	G (0.731)	A (0.269)	0
rs6017252	20	42112605	G (0.698)	A (0.302)	0
rs736232	20	49346133	T (0.723)	C (0.277)	0
rs6015215	20	56178326	C (0.616)	T (0.384)	1
rs1555364	20	57644265	T (0.747)	C (0.253)	2
rs1006644	20	59663684	C (0.8)	T (0.2)	2
rs926184	21	15267502	G (0.979)	A (0.021)	0
rs1474513	21	15587206	C (0.804)	T (0.196)	3
rs7279678	21	15608029	T (0.857)	C (0.143)	5
rs197586	21	18246841	C (0.726)	T (0.274)	0
rs12483463	21	18279661	A (0.64)	G (0.36)	2
rs2826415	21	20948523	A (0.749)	G (0.251)	0
rs2826432	21	20955734	G (0.834)	A (0.166)	0
rs1156324	21	20956024	A (0.836)	T (0.164)	1
rs2826436	21	20958402	A (0.856)	T (0.144)	0
rs2826443	21	20963774	T (0.851)	G (0.149)	0
rs2826472	21	20977898	C (0.843)	G (0.157)	1
rs1910608	21	24517741	C (0.672)	T (0.328)	1
rs12483123	21	24603321	C (0.683)	T (0.317)	0
rs2832878	21	30738720	C (0.565)	A (0.435)	0
rs1892861	21	30740565	A (0.563)	G (0.437)	1
rs2252898	21	30741247	A (0.563)	T (0.437)	0
rs7281360	21	30753600	C (0.563)	T (0.437)	1
rs2832892	21	30753928	T (0.562)	C (0.438)	1
rs2832896	21	30755532	A (0.563)	G (0.437)	1
rs2832907	21	30770217	T (0.561)	G (0.439)	1
rs2832908	21	30774051	T (0.564)	C (0.436)	4
rs2244305	21	33574828	C (0.603)	T (0.397)	2
rs2065317	21	40174501	C (0.645)	T (0.355)	1
rs7575	22	17803250	G (0.867)	A (0.133)	0
rs8136108	22	47211457	G (0.527)	A (0.473)	0
rs5768736	22	47347102	C (0.58)	T (0.42)	1
rs2688098	22	48068960	T (0.604)	C (0.396)	1
