# Supplementary material for: A Genome-Wide Association Study Identifies Novel and Functionally Related Susceptibility Loci for Kawasaki Disease
Source: PLoS Genet. 2009 Jan 9;5(1):e1000319. doi: 10.1371/journal.pgen.1000319 (PMC2607021; doi:10.1371/journal.pgen.1000319)
Supplement: Table S2 — Chromosomal Location, Allele Frequencies and Haplotype Blocks of 137 Genotyped SNPs in the Follow-Up Study Derived from Haplotype Analysis. (2.44 MB XLS) [file pgen.1000319.s010.xls]

## Sheet: Sheet1
Table S2
Haplotype block	SNP ID	Chr	Location	allele1(freq)	allele2(freq)	Samples failed
1	rs11208183	1	63542669	A (0.901)	T (0.099)	27
1	rs6675284	1	63590981	C (0.596)	T (0.404)	117
1	rs10789136	1	63602934	A (0.511)	C (0.489)	29
2	rs6681513	1	179308984	C (0.624)	G (0.376)	29
2	rs9787100	1	179310895	A (0.758)	G (0.242)	36
2	rs3845424	1	179404443	T (1)	C (0)	25
3	rs6704572	2	2885615	A (0.71)	G (0.29)	114
3	rs1448621	2	2908588	T (0.91)	A (0.09)	28
3	rs1463146	2	2913362	G (0.908)	A (0.092)	15
3	rs2385432	2	2919128	G (0.848)	T (0.152)	43
3	SNP_A-4235588	2	2930794	C (0.803)	T (0.197)	15
3	rs1667036	2	2937414	A (0.593)	G (0.407)	41
4	rs17348835	2	14629872	T (0.84)	C (0.16)	51
4	rs17348849	2	14630177	T (0.834)	A (0.166)	24
4	rs16861918	2	14660925	G (0.893)	A (0.107)	62
4	rs7559666	2	14700592	A (0.681)	G (0.319)	34
4	rs7604626	2	14728248	A (0.959)	G (0.041)	18
4	rs2571642	2	14774365	A (0.651)	G (0.349)	20
5	rs7572753	2	33241044	T (0.704)	C (0.296)	23
5	rs17012628	2	33245587	T (0.973)	A (0.027)	60
6	rs13394665	2	64244935	C (0.531)	A (0.469)	32
6	rs17754672	2	64254112	G (0.573)	A (0.427)	49
6	rs6710681	2	64266725	C (0.577)	T (0.423)	32
6	rs2901646	2	64268396	A (0.598)	G (0.402)	32
6	rs6758601	2	64278598	G (0.656)	A (0.344)	157
7	rs7558220	2	71183839	C (0.927)	T (0.073)	20
7	rs357752	2	71224326	T (0.683)	A (0.317)	21
7	rs1458868	2	71229709	T (0.507)	C (0.493)	22
7	rs357729	2	71235448	T (0.907)	A (0.093)	25
7	rs11674899	2	71236003	G (0.83)	A (0.17)	46
8	rs7572970	2	160844902	G (0.71)	A (0.29)	27
8	rs716615	2	160845236	T (0.694)	C (0.306)	38
8	rs12692592	2	160871627	T (0.781)	G (0.219)	93
8	rs7593730	2	160879700	C (0.775)	T (0.225)	18
8	rs1430	2	160882939	C (0.724)	T (0.276)	37
8	rs4589705	2	160884382	A (0.777)	T (0.223)	40
8	rs4664013	2	160892410	C (0.67)	G (0.33)	21
8	rs10165319	2	160901051	C (0.644)	T (0.356)	29
10	rs1530271	4	116081334	C (0.889)	G (0.111)	65
10	rs2165543	4	116108687	C (0.884)	T (0.116)	118
10	rs2620424	4	116109214	G (0.656)	A (0.344)	46
10	rs7676598	4	116168165	T (0.876)	A (0.124)	33
11	rs340686	5	8440200	G (0.769)	A (0.231)	37
11	rs17213196	5	8459914	T (0.84)	A (0.16)	30
11	rs17279186	5	8460305	T (0.83)	C (0.17)	30
11	rs4702551	5	8477283	A (0.698)	G (0.302)	50
11	rs4461605	5	8492356	C (0.845)	T (0.155)	25
11	rs10475432	5	8505249	A (0.936)	C (0.064)	120
12	rs2162769	5	132568008	C (0.573)	T (0.427)	217
12	rs3828692	5	132573958	G (0.586)	A (0.414)	28
13	rs17110060	5	148780327	C (0.859)	T (0.141)	17
13	rs353249	5	148804949	T (0.916)	C (0.084)	28
13	rs10062536	5	148805862	C (0.91)	T (0.09)	22
13	rs386763	5	148826750	C (0.586)	A (0.414)	28
14	rs11742763	5	168543160	A (0.826)	G (0.174)	22
15	rs7780145	7	19164657	T (0.713)	G (0.287)	35
15	rs17436262	7	19165050	T (0.757)	A (0.243)	21
15	rs11762869	7	19167144	C (0.733)	T (0.267)	56
15	rs17141090	7	19300515	C (0.935)	G (0.065)	43
15	rs11763201	7	19304734	T (0.796)	C (0.204)	53
16	rs1721383	7	38069864	G (0.855)	T (0.145)	22
16	rs1464713	7	38075522	G (0.856)	T (0.144)	51
16	rs2037604	7	38078323	C (0.637)	T (0.363)	122
16	rs1403986	7	38078601	A (0.813)	G (0.187)	117
16	rs2037603	7	38078742	A (0.634)	C (0.366)	31
16	rs10280461	7	38116457	A (0.532)	C (0.468)	129
16	rs7801794	7	38176362	G (0.792)	A (0.208)	55
17	rs2127187	7	95200791	C (0.892)	T (0.108)	39
17	rs6465477	7	95227449	T (0.677)	C (0.323)	151
17	rs1382620	7	95242508	G (0.636)	A (0.364)	18
17	rs983350	7	95242854	T (0.638)	A (0.362)	89
17	rs4729206	7	95258613	C (0.929)	G (0.071)	22
17	rs2706888	7	95262393	T (0.634)	C (0.366)	50
18	rs3802108	7	156713827	T (0.836)	G (0.164)	33
18	rs1182389	7	156731564	G (0.612)	A (0.388)	61
18	rs1182385	7	156733344	T (0.615)	C (0.385)	24
18	rs1182426	7	156769361	G (0.927)	A (0.073)	50
18	rs1182421	7	156771665	C (0.931)	G (0.069)	98
18	rs10254807	7	156820915	G (0.572)	C (0.428)	50
19	rs16879814	8	32693125	T (0.692)	C (0.308)	124
19	rs10089599	8	32717763	G (0.841)	A (0.159)	23
20	rs17313886	8	65346519	C (0.85)	T (0.15)	41
20	rs6982872	8	65355691	T (0.823)	C (0.177)	52
20	rs190937	8	65379408	T (0.89)	C (0.11)	20
20	rs9298082	8	65391007	T (0.687)	A (0.313)	28
20	rs1438230	8	65411763	T (0.932)	A (0.068)	23
20	rs17315206	8	65416726	G (0.803)	A (0.197)	44
20	rs10110341	8	65421657	T (0.642)	C (0.358)	149
21	rs7833605	8	72569276	A (0.581)	T (0.419)	24
23	rs3122359	9	89987672	A (0.906)	G (0.094)	37
23	rs2814828	9	90001002	C (0.751)	T (0.249)	22
23	rs2814829	9	90003284	C (0.853)	T (0.147)	17
23	rs2814839	9	90009583	C (0.861)	T (0.139)	102
23	rs2578237	9	90009661	A (0.859)	G (0.141)	79
23	rs2492849	9	90009833	C (0.861)	A (0.139)	29
23	rs2251622	9	90013426	A (0.741)	T (0.259)	26
23	rs4877421	9	90028369	G (0.896)	A (0.104)	25
22	rs4242598	9	90761702	T (0.625)	C (0.375)	32
22	rs6559326	9	90771352	G (0.556)	C (0.444)	35
22	rs11137472	9	90781500	A (0.849)	G (0.151)	32
22	rs6559331	9	90797689	C (0.577)	T (0.423)	166
22	rs9410299	9	90829608	C (0.51)	G (0.49)	116
25	rs224666	11	31980648	G (0.906)	A (0.094)	29
25	rs10767911	11	31999948	T (0.525)	C (0.475)	19
25	rs224618	11	32021225	T (0.865)	G (0.135)	28
25	rs7938107	11	32025034	G (0.676)	T (0.324)	40
25	rs7938229	11	32025117	C (0.679)	T (0.321)	50
25	rs85074	11	32033408	G (0.71)	T (0.29)	49
26	rs11110315	12	99165532	T (0.794)	A (0.206)	98
26	rs17476256	12	99191180	A (0.835)	G (0.165)	139
27	rs7399367	13	113586246	C (0.752)	G (0.248)	21
28	rs7170842	15	96440938	T (0.935)	C (0.065)	39
29	rs12596992	16	71536544	C (0.884)	G (0.116)	28
29	rs6499601	16	71538731	C (0.653)	T (0.347)	24
29	rs13336412	16	71539450	A (0.627)	C (0.373)	27
29	rs756718	16	71553497	T (0.681)	C (0.319)	44
29	rs756717	16	71553663	G (0.616)	A (0.384)	41
30	rs9910028	17	71761805	A (0.581)	G (0.419)	41
30	rs2279053	17	71798984	T (0.686)	C (0.314)	21
30	rs346790	17	71811890	C (0.978)	T (0.022)	146
30	rs2279056	17	71821069	A (0.658)	G (0.342)	27
32	rs7230449	18	61174731	T (0.931)	C (0.069)	23
32	rs470574	18	61189812	A (0.786)	T (0.214)	36
31	rs2156025	18	66885986	A (0.769)	G (0.231)	20
33	rs17685936	19	34337760	A (0.771)	G (0.229)	52
33	rs7257235	19	34394722	C (0.922)	A (0.078)	21
33	rs4805347	19	34402073	T (0.59)	C (0.41)	20
33	rs17691420	19	34422716	G (0.663)	C (0.337)	28
34	rs6054014	20	6170240	T (0.771)	C (0.229)	60
34	rs6085463	20	6200538	C (0.62)	T (0.38)	102
34	rs237695	20	6237592	G (0.582)	T (0.418)	55
34	rs1571216	20	6264328	T (0.665)	G (0.335)	35
34	rs7265934	20	6264437	C (0.693)	A (0.307)	68
35	rs7345130	20	1604854	C (0.731)	T (0.269)	76
35	rs6034368	20	1606258	C (0.728)	T (0.272)	74
35	rs4814511	20	1658272	T (0.748)	C (0.252)	69
35	rs6135821	20	1665028	T (0.906)	C (0.094)	68
