# Supplementary material for: A Genome-Wide Association Study Identifies Novel and Functionally Related Susceptibility Loci for Kawasaki Disease
Source: PLoS Genet. 2009 Jan 9;5(1):e1000319. doi: 10.1371/journal.pgen.1000319 (PMC2607021; doi:10.1371/journal.pgen.1000319)
Supplement: Table S3 — Chromosomal Location, Gene and Consequence of 1,003 SNPs Successfully Genotyped in Fine-Mapping Stage. (0.12 MB XLS) [file pgen.1000319.s011.xls]

## Sheet: Sheet1
Table S3
SNP	Chr	Location	Gene	Consequence
rs357758	2	71218788	MPHOSPH10	INTRONIC
rs17655204	2	71220706	MPHOSPH10	INTRONIC
rs11898475	2	71231061	MPHOSPH10	DOWNSTREAM
rs898123	2	71232858	MPHOSPH10	DOWNSTREAM
rs7604412	2	71233560	MPHOSPH10	DOWNSTREAM
rs7597832	2	71235330	MPHOSPH10	DOWNSTREAM
rs3772069	2	160840008	RBMS1	UPSTREAM
rs7572970	2	160844902	RBMS1	INTRONIC
rs1457234	2	160846640	RBMS1	INTRONIC
rs1870105	2	160846898	RBMS1	INTRONIC
rs1020732	2	160852485	RBMS1	INTRONIC
rs10201614	2	160885840	RBMS1	INTRONIC
rs4386280	2	160891041	RBMS1	INTRONIC
rs10165319	2	160901051	RBMS1	INTRONIC
rs1110209	2	160907744	RBMS1	INTRONIC
rs7425274	2	160911641	RBMS1	INTRONIC
rs10929979	2	160923103	RBMS1	INTRONIC
rs12997772	2	160936449	RBMS1	INTRONIC
rs6761644	2	160940377	RBMS1	INTRONIC
rs10929982	2	160944523	RBMS1	INTRONIC
rs12692596	2	160974156	RBMS1	INTRONIC
rs6752024	2	160976008	RBMS1	INTRONIC
rs6746839	2	160989127	RBMS1	INTRONIC
rs7572202	2	160993797	RBMS1	INTRONIC
rs3923841	2	160994000	RBMS1	INTRONIC
rs12233099	2	161000214	RBMS1	INTRONIC
rs10048715	2	161021805	RBMS1	INTRONIC
rs6742799	2	161025706	RBMS1	INTRONIC
rs11679846	2	161034964	RBMS1	INTRONIC
rs10178094	2	161044652	RBMS1	INTRONIC
rs6722159	2	161048358	RBMS1	INTRONIC
rs7423572	2	161052308	RBMS1	INTRONIC
rs7569522	2	161054693	RBMS1	INTRONIC
rs2290132	3	54132750	CACNA2D3	INTRONIC
rs9861287	3	54134258	CACNA2D3	INTRONIC
rs7628766	3	54135880	CACNA2D3	INTRONIC
rs1562686	3	54141360	CACNA2D3	INTRONIC
rs7638055	3	54141625	CACNA2D3	INTRONIC
rs9852858	3	54148608	CACNA2D3	INTRONIC
rs9880023	3	54153239	CACNA2D3	INTRONIC
rs6796475	3	54163228	CACNA2D3	INTRONIC
rs4927998	3	54167532	CACNA2D3	INTRONIC
rs6799361	3	54169926	CACNA2D3	INTRONIC
rs11926147	3	54170136	CACNA2D3	INTRONIC
rs13093958	3	54172316	CACNA2D3	INTRONIC
rs11714210	3	54187756	CACNA2D3	INTRONIC
rs9809064	3	54191157	CACNA2D3	INTRONIC
rs9809375	3	54191374	CACNA2D3	INTRONIC
rs7640436	3	54193036	CACNA2D3	INTRONIC
rs9834866	3	54194229	CACNA2D3	INTRONIC
rs4128319	3	54195353	CACNA2D3	INTRONIC
rs9844833	3	54195760	CACNA2D3	INTRONIC
rs9880752	3	54198912	CACNA2D3	INTRONIC
rs4076708	3	54199860	CACNA2D3	INTRONIC
rs4077974	3	54201040	CACNA2D3	INTRONIC
rs6445633	3	54205678	CACNA2D3	INTRONIC
rs7640196	3	54207781	CACNA2D3	INTRONIC
rs13319916	3	54213098	CACNA2D3	INTRONIC
rs4927991	3	54214725	CACNA2D3	INTRONIC
rs7432602	3	54221338	CACNA2D3	INTRONIC
rs11130402	3	54227653	CACNA2D3	INTRONIC
rs6763602	3	54233423	CACNA2D3	INTRONIC
rs11924650	3	54233978	CACNA2D3	INTRONIC
rs4244706	3	54234841	CACNA2D3	INTRONIC
rs11915444	3	54235914	CACNA2D3	INTRONIC
rs9880354	3	54237786	CACNA2D3	INTRONIC
rs9830760	3	54239237	CACNA2D3	INTRONIC
rs13073263	3	54241271	CACNA2D3	INTRONIC
rs4928016	3	54242664	CACNA2D3	INTRONIC
rs9878916	3	54242837	CACNA2D3	INTRONIC
rs4928020	3	54248404	CACNA2D3	INTRONIC
rs4927995	3	54250363	CACNA2D3	INTRONIC
rs9846140	3	54261499	CACNA2D3	INTRONIC
rs7340744	3	54267092	CACNA2D3	INTRONIC
rs9854514	3	54268338	CACNA2D3	INTRONIC
rs11707360	3	54268385	CACNA2D3	INTRONIC
rs11717269	3	54270003	CACNA2D3	INTRONIC
rs4928025	3	54271226	CACNA2D3	INTRONIC
rs4533688	3	54271256	CACNA2D3	INTRONIC
rs4589969	3	54271406	CACNA2D3	INTRONIC
rs13086234	3	54271631	CACNA2D3	INTRONIC
rs4257582	3	54273845	CACNA2D3	INTRONIC
rs11720066	3	54283142	CACNA2D3	INTRONIC
rs12374075	3	54289738	CACNA2D3	INTRONIC
rs7618850	3	54290420	CACNA2D3	INTRONIC
rs6804595	3	54301671	CACNA2D3	INTRONIC
rs9863855	3	54305579	CACNA2D3	INTRONIC
rs9874534	3	54307410	CACNA2D3	INTRONIC
rs9851393	3	54309763	CACNA2D3	INTRONIC
rs6414573	3	54313691	CACNA2D3	INTRONIC
rs7429789	3	54314808	CACNA2D3	INTRONIC
rs6793026	3	54319981	CACNA2D3	INTRONIC
rs7428097	3	54320440	CACNA2D3	INTRONIC
rs7626696	3	54338610	CACNA2D3	INTRONIC
rs7641520	3	54340033	CACNA2D3	INTRONIC
rs9818348	3	54346185	CACNA2D3	INTRONIC
rs11708620	3	54346831	CACNA2D3	INTRONIC
rs11711956	3	54353640	CACNA2D3	INTRONIC
rs6784395	3	54354773	CACNA2D3	INTRONIC
rs9811393	3	54354842	CACNA2D3	INTRONIC
rs9827201	3	54378905	CACNA2D3	INTRONIC
rs9311529	3	54382080	CACNA2D3	INTRONIC
rs1473348	3	54384035	CACNA2D3	INTRONIC
rs1449327	3	54384819	CACNA2D3	INTRONIC
rs9841318	3	54386695	CACNA2D3	INTRONIC
rs1868505	3	54396295	CACNA2D3	INTRONIC
rs6803199	3	54425233	CACNA2D3	INTRONIC
rs4131315	3	54434728	CACNA2D3	INTRONIC
rs9818236	3	54441305	CACNA2D3	INTRONIC
rs7644514	3	54444632	CACNA2D3	INTRONIC
rs4974369	3	54446846	CACNA2D3	INTRONIC
rs1375515	3	54451680	CACNA2D3	INTRONIC
rs9654001	3	54461510	CACNA2D3	INTRONIC
rs1597309	3	54461598	CACNA2D3	INTRONIC
rs9654002	3	54461737	CACNA2D3	INTRONIC
rs6789236	3	54461830	CACNA2D3	INTRONIC
rs13058965	3	54461847	CACNA2D3	INTRONIC
rs13066343	3	54486538	CACNA2D3	INTRONIC
rs7373217	3	54490760	CACNA2D3	INTRONIC
rs7372750	3	54512412	CACNA2D3	INTRONIC
rs7430102	3	54512906	CACNA2D3	INTRONIC
rs11713732	3	54522657	CACNA2D3	INTRONIC
rs6793219	3	54532483	CACNA2D3	INTRONIC
rs11715062	3	54534143	CACNA2D3	INTRONIC
rs6790503	3	54537572	CACNA2D3	INTRONIC
rs6445691	3	54549574	CACNA2D3	INTRONIC
rs7429931	3	54552659	CACNA2D3	INTRONIC
rs11130424	3	54553845	CACNA2D3	INTRONIC
rs7428777	3	54554091	CACNA2D3	INTRONIC
rs7627415	3	54560456	CACNA2D3	INTRONIC
rs7430036	3	54560513	CACNA2D3	INTRONIC
rs6786640	3	54565734	CACNA2D3	INTRONIC
rs7371994	3	54566770	CACNA2D3	INTRONIC
rs9810230	3	54573341	CACNA2D3	INTRONIC
rs17054142	3	54574854	CACNA2D3	INTRONIC
rs9836619	3	54578387	CACNA2D3	INTRONIC
rs6794883	3	54578556	CACNA2D3	INTRONIC
rs11721208	3	54585021	CACNA2D3	INTRONIC
rs4955856	3	54585503	CACNA2D3	INTRONIC
rs6445700	3	54588399	CACNA2D3	INTRONIC
rs1520576	3	54592496	CACNA2D3	INTRONIC
rs1851047	3	54596889	CACNA2D3	INTRONIC
rs1851046	3	54597040	CACNA2D3	INTRONIC
rs11130428	3	54597199	CACNA2D3	INTRONIC
rs1949581	3	54604267	CACNA2D3	INTRONIC
rs9815436	3	54604455	CACNA2D3	INTRONIC
rs11924504	3	54605307	CACNA2D3	INTRONIC
rs1851043	3	54608779	CACNA2D3	INTRONIC
rs12487219	3	54612209	CACNA2D3	INTRONIC
rs545517	3	54613587	CACNA2D3	INTRONIC
rs616788	3	54614249	CACNA2D3	INTRONIC
rs6445704	3	54614308	CACNA2D3	INTRONIC
rs603059	3	54615010	CACNA2D3	INTRONIC
rs11915214	3	54616060	CACNA2D3	INTRONIC
rs670335	3	54623676	CACNA2D3	INTRONIC
rs17815617	3	54626107	CACNA2D3	INTRONIC
rs4955988	3	54634097	CACNA2D3	INTRONIC
rs1965072	3	54654871	CACNA2D3	INTRONIC
rs530868	3	54663300	CACNA2D3	INTRONIC
rs838022	3	54664689	CACNA2D3	INTRONIC
rs646929	3	54670803	CACNA2D3	INTRONIC
rs17815840	3	54671199	CACNA2D3	INTRONIC
rs17054250	3	54671870	CACNA2D3	INTRONIC
rs4955876	3	54672025	CACNA2D3	INTRONIC
rs515920	3	54693761	CACNA2D3	INTRONIC
rs10510771	3	54696095	CACNA2D3	INTRONIC
rs551114	3	54714950	CACNA2D3	INTRONIC
rs566884	3	54717035	CACNA2D3	INTRONIC
rs589281	3	54722284	CACNA2D3	INTRONIC
rs13095178	3	54723408	CACNA2D3	INTRONIC
rs11130431	3	54740372	CACNA2D3	INTRONIC
rs13068008	3	54747481	CACNA2D3	INTRONIC
rs11924275	3	54750787	CACNA2D3	INTRONIC
rs17749305	3	54751797	CACNA2D3	INTRONIC
rs1008187	3	54752569	CACNA2D3	INTRONIC
rs12488046	3	54755389	CACNA2D3	INTRONIC
rs934083	3	54765419	CACNA2D3	INTRONIC
rs7636321	3	54768490	CACNA2D3	INTRONIC
rs4353779	3	54778561	CACNA2D3	INTRONIC
rs1997463	3	54782280	CACNA2D3	INTRONIC
rs12490953	3	54792244	CACNA2D3	INTRONIC
rs6793171	3	54794411	CACNA2D3	INTRONIC
rs13081825	3	54794726	CACNA2D3	INTRONIC
rs13062287	3	54795186	CACNA2D3	INTRONIC
rs5015055	3	54799562	CACNA2D3	INTRONIC
rs9844434	3	54803359	CACNA2D3	INTRONIC
rs1921544	3	54805170	CACNA2D3	INTRONIC
rs1921547	3	54809030	CACNA2D3	INTRONIC
rs1465010	3	54821369	CACNA2D3	INTRONIC
rs1465012	3	54822195	CACNA2D3	INTRONIC
rs7637469	3	54823939	CACNA2D3	INTRONIC
rs2694128	3	54841898	CACNA2D3	INTRONIC
rs3773605	3	54846866	CACNA2D3	INTRONIC
rs6445707	3	54856602	CACNA2D3	INTRONIC
rs2970535	3	54860667	CACNA2D3	INTRONIC
rs2970533	3	54861123	CACNA2D3	INTRONIC
rs12152349	3	54862331	CACNA2D3	INTRONIC
rs1405332	3	54862822	CACNA2D3	INTRONIC
rs9855131	3	54863196	CACNA2D3	INTRONIC
rs4955898	3	54864084	CACNA2D3	INTRONIC
rs1168697	3	54865275	CACNA2D3	INTRONIC
rs6810058	3	54866639	CACNA2D3	INTRONIC
rs1526596	3	54869585	CACNA2D3	INTRONIC
rs1168704	3	54872436	CACNA2D3	INTRONIC
rs9866252	3	54872523	CACNA2D3	INTRONIC
rs2703025	3	54879807	CACNA2D3	INTRONIC
rs1177575	3	54881362	CACNA2D3	INTRONIC
rs4955903	3	54884236	CACNA2D3	INTRONIC
rs1405331	3	54885376	CACNA2D3	INTRONIC
rs2360659	3	54897275	CACNA2D3	INTRONIC
rs17253119	3	54905813	CACNA2D3	SPLICE_SITE
rs1969481	3	54909443	CACNA2D3	INTRONIC
rs4245919	3	54923976	CACNA2D3	INTRONIC
rs9855191	3	54930467	CACNA2D3	INTRONIC
rs1400033	3	54939861	CACNA2D3	INTRONIC
rs17054584	3	54950550	CACNA2D3	INTRONIC
rs1918071	3	54954897	CACNA2D3	INTRONIC
rs1850140	3	54955661	CACNA2D3	INTRONIC
rs908499	3	54957264	CACNA2D3	INTRONIC
rs1515953	3	54959485	CACNA2D3	INTRONIC
rs2048809	3	54965197	CACNA2D3	INTRONIC
rs1814034	3	54973454	CACNA2D3	INTRONIC
rs4955914	3	54973932	CACNA2D3	INTRONIC
rs1491998	3	54994426	CACNA2D3	INTRONIC
rs6794253	3	54997515	CACNA2D3	INTRONIC
rs9847261	3	54998956	CACNA2D3	INTRONIC
rs11714470	3	55005160	CACNA2D3	INTRONIC
rs9851733	3	55005244	CACNA2D3	INTRONIC
rs9851609	3	55005296	CACNA2D3	INTRONIC
rs3773574	3	55005444	CACNA2D3	INTRONIC
rs2360667	3	55006394	CACNA2D3	INTRONIC
rs4955826	3	55010914	CACNA2D3	INTRONIC
rs17054685	3	55014651	CACNA2D3	INTRONIC
rs966656	3	55016358	CACNA2D3	INTRONIC
rs17321866	3	55016736	CACNA2D3	INTRONIC
rs2280187	3	55016763	CACNA2D3	INTRONIC
rs2048806	3	55018110	CACNA2D3	INTRONIC
rs3773570	3	55018653	CACNA2D3	INTRONIC
rs17054691	3	55019651	CACNA2D3	INTRONIC
rs3773569	3	55019916	CACNA2D3	INTRONIC
rs3773568	3	55020216	CACNA2D3	INTRONIC
rs1515959	3	55020520	CACNA2D3	INTRONIC
rs10049249	3	55020963	CACNA2D3	INTRONIC
rs4955917	3	55021142	CACNA2D3	INTRONIC
rs358028	3	55025805	CACNA2D3	INTRONIC
rs358029	3	55025836	CACNA2D3	INTRONIC
rs1568036	3	55025927	CACNA2D3	INTRONIC
rs358031	3	55027914	CACNA2D3	INTRONIC
rs358046	3	55033601	CACNA2D3	INTRONIC
rs2125543	3	55034142	CACNA2D3	INTRONIC
rs358052	3	55036630	CACNA2D3	INTRONIC
rs3773559	3	55037455	CACNA2D3	INTRONIC
rs358056	3	55038668	CACNA2D3	INTRONIC
rs1982862	3	55039780	CACNA2D3	INTRONIC
rs4955920	3	55043295	CACNA2D3	INTRONIC
rs3773545	3	55046389	CACNA2D3	INTRONIC
rs358493	3	55047227	CACNA2D3	INTRONIC
rs358497	3	55051414	CACNA2D3	INTRONIC
rs358500	3	55052987	CACNA2D3	INTRONIC
rs2122563	3	55061783	CACNA2D3	INTRONIC
rs358062	3	55065903	CACNA2D3	INTRONIC
rs358064	3	55066558	CACNA2D3	INTRONIC
rs358066	3	55075267	CACNA2D3	INTRONIC
rs6775876	3	55077742	CACNA2D3	INTRONIC
rs165440	3	55079655	CACNA2D3	INTRONIC
rs358070	3	55080430	CACNA2D3	INTRONIC
rs165389	3	55085015	CACNA2D3	DOWNSTREAM
rs358079	3	55085347	CACNA2D3	DOWNSTREAM
rs358081	3	55087963	CACNA2D3	DOWNSTREAM
rs9878008	3	141137462	CLSTN2	INTRONIC
rs2042705	3	141142959	CLSTN2	INTRONIC
rs1426045	3	141148481	CLSTN2	INTRONIC
rs7642046	3	141150423	CLSTN2	INTRONIC
rs7642260	3	141150635	CLSTN2	INTRONIC
rs875027	3	141159729	CLSTN2	INTRONIC
rs16849601	3	141162240	CLSTN2	INTRONIC
rs7637853	3	141167097	CLSTN2	INTRONIC
rs17337414	3	141167563	CLSTN2	INTRONIC
rs987198	3	141169674	CLSTN2	INTRONIC
rs9843430	3	141173424	CLSTN2	INTRONIC
rs1426044	3	141174574	CLSTN2	INTRONIC
rs17397077	3	141177590	CLSTN2	INTRONIC
rs1559795	3	141178643	CLSTN2	INTRONIC
rs6791621	3	141178899	CLSTN2	INTRONIC
rs2882367	3	141179048	CLSTN2	INTRONIC
rs7628696	3	141179455	CLSTN2	INTRONIC
rs1426041	3	141179763	CLSTN2	INTRONIC
rs16849613	3	141181278	CLSTN2	INTRONIC
rs9289594	3	141182501	CLSTN2	INTRONIC
rs4683773	3	141183657	CLSTN2	INTRONIC
rs9835073	3	141183691	CLSTN2	INTRONIC
rs4683465	3	141184185	CLSTN2	INTRONIC
rs1426036	3	141185681	CLSTN2	INTRONIC
rs6766139	3	141188471	CLSTN2	INTRONIC
rs17338318	3	141189779	CLSTN2	INTRONIC
rs12629606	3	141189926	CLSTN2	INTRONIC
rs17338555	3	141193440	CLSTN2	INTRONIC
rs1346134	3	141193523	CLSTN2	INTRONIC
rs7615121	3	141194225	CLSTN2	INTRONIC
rs16849640	3	141202055	CLSTN2	INTRONIC
rs9875299	3	141206801	CLSTN2	INTRONIC
rs1834497	3	141209957	CLSTN2	INTRONIC
rs9863642	3	141210091	CLSTN2	INTRONIC
rs1426028	3	141210253	CLSTN2	INTRONIC
rs10513093	3	141211061	CLSTN2	INTRONIC
rs12638188	3	141211971	CLSTN2	INTRONIC
rs2194938	3	141213690	CLSTN2	INTRONIC
rs1365152	3	141213956	CLSTN2	INTRONIC
rs1426025	3	141216152	CLSTN2	INTRONIC
rs13080273	3	141219192	CLSTN2	INTRONIC
rs10433430	3	141221335	CLSTN2	INTRONIC
rs10935364	3	141225044	CLSTN2	INTRONIC
rs11714306	3	141227150	CLSTN2	INTRONIC
rs13098635	3	141231429	CLSTN2	INTRONIC
rs11715115	3	141233192	CLSTN2	INTRONIC
rs9854575	3	141233401	CLSTN2	INTRONIC
rs9832111	3	141235997	CLSTN2	INTRONIC
rs4467410	3	141236751	CLSTN2	INTRONIC
rs16849742	3	141242145	CLSTN2	INTRONIC
rs9878201	3	141248326	CLSTN2	INTRONIC
rs1157820	3	141252570	CLSTN2	INTRONIC
rs6768370	3	141254544	CLSTN2	INTRONIC
rs4683793	3	141256476	CLSTN2	INTRONIC
rs1559796	3	141259848	CLSTN2	INTRONIC
rs16849766	3	141261763	CLSTN2	INTRONIC
rs4683795	3	141264980	CLSTN2	INTRONIC
rs12496538	3	141266817	CLSTN2	INTRONIC
rs2350488	3	141267564	CLSTN2	INTRONIC
rs10935368	3	141269993	CLSTN2	INTRONIC
rs11921626	3	141276775	CLSTN2	INTRONIC
rs4683797	3	141296421	CLSTN2	INTRONIC
rs13061767	3	141297316	CLSTN2	INTRONIC
rs12107253	3	141318064	CLSTN2	INTRONIC
rs4683801	3	141318227	CLSTN2	INTRONIC
rs2882429	3	141318555	CLSTN2	INTRONIC
rs2350498	3	141318611	CLSTN2	INTRONIC
rs13097833	3	141318833	CLSTN2	INTRONIC
rs4683807	3	141327563	CLSTN2	INTRONIC
rs10460847	3	141328065	CLSTN2	INTRONIC
rs9985400	3	141329869	CLSTN2	INTRONIC
rs1317292	3	141330255	CLSTN2	INTRONIC
rs4596106	3	141336943	CLSTN2	INTRONIC
rs4638924	3	141343740	CLSTN2	INTRONIC
rs9862768	3	141364827	CLSTN2	INTRONIC
rs12637089	3	141370658	CLSTN2	INTRONIC
rs9289600	3	141373572	CLSTN2	INTRONIC
rs4305391	3	141377387	CLSTN2	INTRONIC
rs9830790	3	141393897	CLSTN2	INTRONIC
rs9825100	3	141398403	CLSTN2	INTRONIC
rs10513102	3	141414562	CLSTN2	INTRONIC
rs2350506	3	141418053	CLSTN2	INTRONIC
rs7610536	3	141423655	CLSTN2	INTRONIC
rs2350512	3	141430951	CLSTN2	INTRONIC
rs6789431	3	141457624	CLSTN2	INTRONIC
rs4371479	3	141458755	CLSTN2	INTRONIC
rs9811609	3	141475261	CLSTN2	INTRONIC
rs922566	3	141490609	CLSTN2	INTRONIC
rs1351313	3	141497453	CLSTN2	INTRONIC
rs7636303	3	141504096	CLSTN2	INTRONIC
rs1871496	3	141509766	CLSTN2	INTRONIC
rs6802157	3	141510672	CLSTN2	INTRONIC
rs1479873	3	141515167	CLSTN2	INTRONIC
rs16850149	3	141519332	CLSTN2	INTRONIC
rs12491803	3	141537594	CLSTN2	INTRONIC
rs999819	3	141538474	CLSTN2	INTRONIC
rs2127473	3	141538612	CLSTN2	INTRONIC
rs1871497	3	141542905	CLSTN2	INTRONIC
rs7653676	3	141544642	CLSTN2	INTRONIC
rs13319247	3	141560689	CLSTN2	INTRONIC
rs1479851	3	141562529	CLSTN2	INTRONIC
rs9810564	3	141562705	CLSTN2	INTRONIC
rs13074118	3	141565477	CLSTN2	INTRONIC
rs1026777	3	141571284	CLSTN2	INTRONIC
rs11915085	3	141571719	CLSTN2	INTRONIC
rs1993962	3	141576289	CLSTN2	INTRONIC
rs1479852	3	141576644	CLSTN2	INTRONIC
rs9848829	3	141584017	CLSTN2	INTRONIC
rs6793803	3	141584096	CLSTN2	INTRONIC
rs1871493	3	141584643	CLSTN2	INTRONIC
rs4683491	3	141585674	CLSTN2	INTRONIC
rs4683829	3	141585826	CLSTN2	INTRONIC
rs1479864	3	141595330	CLSTN2	INTRONIC
rs4683832	3	141598916	CLSTN2	INTRONIC
rs11718058	3	141606691	CLSTN2	INTRONIC
rs10513110	3	141607217	CLSTN2	INTRONIC
rs10513112	3	141607306	CLSTN2	INTRONIC
rs993483	3	141608404	CLSTN2	INTRONIC
rs1600404	3	141614437	CLSTN2	INTRONIC
rs17347351	3	141619629	CLSTN2	INTRONIC
rs13099443	3	141620413	CLSTN2	INTRONIC
rs347323	3	141624862	CLSTN2	INTRONIC
rs347333	3	141633079	CLSTN2	INTRONIC
rs347337	3	141633910	CLSTN2	INTRONIC
rs347339	3	141638165	CLSTN2	INTRONIC
rs10804674	3	141642763	CLSTN2	INTRONIC
rs9872654	3	141643088	CLSTN2	INTRONIC
rs9882815	3	141644752	CLSTN2	INTRONIC
rs1469377	3	141647171	CLSTN2	INTRONIC
rs6439923	3	141649821	CLSTN2	INTRONIC
rs2162653	3	141651240	CLSTN2	INTRONIC
rs6439924	3	141652347	CLSTN2	INTRONIC
rs6439925	3	141654582	CLSTN2	INTRONIC
rs7623298	3	141654880	CLSTN2	INTRONIC
rs1427778	3	141657067	CLSTN2	INTRONIC
rs11708189	3	141658050	CLSTN2	INTRONIC
rs6791077	3	141658889	CLSTN2	INTRONIC
rs6439926	3	141659332	CLSTN2	INTRONIC
rs9836487	3	141660969	CLSTN2	INTRONIC
rs16850323	3	141665171	CLSTN2	INTRONIC
rs11917662	3	141665910	CLSTN2	INTRONIC
rs533657	3	141667984	CLSTN2	INTRONIC
rs12636522	3	141671218	CLSTN2	INTRONIC
rs524554	3	141671838	CLSTN2	INTRONIC
rs531617	3	141678965	CLSTN2	INTRONIC
rs9881121	3	141679776	CLSTN2	INTRONIC
rs546655	3	141681182	CLSTN2	INTRONIC
rs7614244	3	141711168	CLSTN2	INTRONIC
rs349535	3	141733398	CLSTN2	INTRONIC
rs349536	3	141734177	CLSTN2	INTRONIC
rs12638211	3	141739727	CLSTN2	INTRONIC
rs349549	3	141741210	CLSTN2	INTRONIC
rs349554	3	141742966	CLSTN2	INTRONIC
rs6808158	3	141744778	CLSTN2	INTRONIC
rs10513121	3	141745664	CLSTN2	INTRONIC
rs349560	3	141746276	CLSTN2	INTRONIC
rs16850488	3	141749283	CLSTN2	INTRONIC
rs6778832	3	141755325	CLSTN2	INTRONIC
rs6773067	3	141757449	CLSTN2	INTRONIC
rs6439933	3	141757599	CLSTN2	INTRONIC
rs907489	3	141759174	CLSTN2	INTRONIC
rs9876855	3	141761585	CLSTN2	INTRONIC
rs7631249	3	141766458	CLSTN2	INTRONIC
rs12494698	3	141768024	CLSTN2	3PRIME_UTR
rs9875409	3	141773663	CLSTN2	DOWNSTREAM
rs6767604	3	176063265	NAALADL2	INTRONIC
rs6445184	3	176064582	NAALADL2	INTRONIC
rs1522999	3	176068284	NAALADL2	INTRONIC
rs3915008	3	176071114	NAALADL2	INTRONIC
rs9821635	3	176082459	NAALADL2	INTRONIC
rs9820683	3	176088696	NAALADL2	INTRONIC
rs940059	3	176110615	NAALADL2	INTRONIC
rs1522995	3	176112109	NAALADL2	INTRONIC
rs6801807	3	176150140	NAALADL2	INTRONIC
rs9874488	3	176151701	NAALADL2	INTRONIC
rs11708020	3	176155543	NAALADL2	INTRONIC
rs10513729	3	176163941	NAALADL2	INTRONIC
rs4425273	3	176167343	NAALADL2	INTRONIC
rs13080899	3	176168229	NAALADL2	INTRONIC
rs9854434	3	176172614	NAALADL2	INTRONIC
rs13083861	3	176180653	NAALADL2	INTRONIC
rs7628676	3	176184579	NAALADL2	INTRONIC
rs9813316	3	176191353	NAALADL2	INTRONIC
rs6806492	3	176193394	NAALADL2	INTRONIC
rs6445188	3	176199877	NAALADL2	INTRONIC
rs13070767	3	176219111	NAALADL2	INTRONIC
rs9819818	3	176219269	NAALADL2	INTRONIC
rs9825468	3	176220390	NAALADL2	INTRONIC
rs7612262	3	176229217	NAALADL2	INTRONIC
rs9863629	3	176244754	NAALADL2	INTRONIC
rs4345075	3	176245841	NAALADL2	INTRONIC
rs9852044	3	176248202	NAALADL2	INTRONIC
rs9880874	3	176271506	NAALADL2	INTRONIC
rs9847453	3	176271574	NAALADL2	INTRONIC
rs4453850	3	176281449	NAALADL2	INTRONIC
rs9823658	3	176283454	NAALADL2	INTRONIC
rs9836841	3	176297614	NAALADL2	Il3128Met
rs6443286	3	176303632	NAALADL2	INTRONIC
rs9869809	3	176304233	NAALADL2	INTRONIC
rs17588879	3	176306452	NAALADL2	INTRONIC
rs9847129	3	176312381	NAALADL2	INTRONIC
rs9874963	3	176335153	NAALADL2	INTRONIC
rs7651836	3	176344378	NAALADL2	INTRONIC
rs9881727	3	176344679	NAALADL2	INTRONIC
rs11706435	3	176355070	NAALADL2	INTRONIC
rs1870740	3	176364140	NAALADL2	INTRONIC
rs1381126	3	176369549	NAALADL2	INTRONIC
rs13062041	3	176377638	NAALADL2	INTRONIC
rs2035101	3	176378534	NAALADL2	INTRONIC
rs12635630	3	176378968	NAALADL2	INTRONIC
rs2861999	3	176387101	NAALADL2	INTRONIC
rs7615453	3	176392646	NAALADL2	INTRONIC
rs9823267	3	176407701	NAALADL2	INTRONIC
rs4312664	3	176409291	NAALADL2	INTRONIC
rs6804034	3	176413434	NAALADL2	INTRONIC
rs11716653	3	176415397	NAALADL2	INTRONIC
rs6800873	3	176421787	NAALADL2	INTRONIC
rs7625750	3	176422774	NAALADL2	INTRONIC
rs11915650	3	176425565	NAALADL2	INTRONIC
rs1903444	3	176429773	NAALADL2	INTRONIC
rs16824920	3	176431709	NAALADL2	INTRONIC
rs16824935	3	176433779	NAALADL2	INTRONIC
rs6795495	3	176436087	NAALADL2	INTRONIC
rs1463525	3	176444081	NAALADL2	INTRONIC
rs12497604	3	176445294	NAALADL2	INTRONIC
rs11706137	3	176448125	NAALADL2	INTRONIC
rs11914379	3	176451172	NAALADL2	INTRONIC
rs1461249	3	176455504	NAALADL2	INTRONIC
rs17533132	3	176456591	NAALADL2	INTRONIC
rs1381121	3	176458264	NAALADL2	INTRONIC
rs13090364	3	176458508	NAALADL2	INTRONIC
rs4894703	3	176460717	NAALADL2	INTRONIC
rs17533447	3	176461445	NAALADL2	INTRONIC
rs17533496	3	176461710	NAALADL2	INTRONIC
rs13094205	3	176462445	NAALADL2	INTRONIC
rs1461247	3	176463019	NAALADL2	INTRONIC
rs13067238	3	176479203	NAALADL2	INTRONIC
rs10936836	3	176482990	NAALADL2	INTRONIC
rs6809621	3	176485402	NAALADL2	INTRONIC
rs6776646	3	176487060	NAALADL2	INTRONIC
rs6443301	3	176488884	NAALADL2	INTRONIC
rs6799976	3	176491642	NAALADL2	INTRONIC
rs9868184	3	176491983	NAALADL2	INTRONIC
rs7633803	3	176495345	NAALADL2	INTRONIC
rs7630477	3	176498160	NAALADL2	INTRONIC
rs7625843	3	176510497	NAALADL2	INTRONIC
rs7626311	3	176510937	NAALADL2	INTRONIC
rs9847480	3	176518408	NAALADL2	INTRONIC
rs6764615	3	176525533	NAALADL2	INTRONIC
rs7636601	3	176531988	NAALADL2	INTRONIC
rs2042125	3	176537310	NAALADL2	INTRONIC
rs6788338	3	176538191	NAALADL2	INTRONIC
rs2042126	3	176538453	NAALADL2	INTRONIC
rs2080787	3	176541238	NAALADL2	INTRONIC
rs16825489	3	176546927	NAALADL2	INTRONIC
rs10936845	3	176547503	NAALADL2	INTRONIC
rs16825507	3	176547902	NAALADL2	INTRONIC
rs6807589	3	176548897	NAALADL2	INTRONIC
rs11927321	3	176549154	NAALADL2	INTRONIC
rs16825520	3	176549958	NAALADL2	INTRONIC
rs16825528	3	176550837	NAALADL2	INTRONIC
rs1549107	3	176551860	NAALADL2	INTRONIC
rs17205173	3	176553923	NAALADL2	INTRONIC
rs17205180	3	176553989	NAALADL2	INTRONIC
rs6771725	3	176557803	NAALADL2	INTRONIC
rs9869663	3	176577051	NAALADL2	INTRONIC
rs4575911	3	176577257	NAALADL2	INTRONIC
rs6793266	3	176585032	NAALADL2	INTRONIC
rs7643142	3	176592039	NAALADL2	INTRONIC
rs13073345	3	176593999	NAALADL2	INTRONIC
rs11929332	3	176594778	NAALADL2	INTRONIC
rs17283743	3	176596139	NAALADL2	INTRONIC
rs12495889	3	176598235	NAALADL2	INTRONIC
rs6774177	3	176598901	NAALADL2	INTRONIC
rs1862079	3	176601046	NAALADL2	INTRONIC
rs2193849	3	176601359	NAALADL2	INTRONIC
rs1549114	3	176603803	NAALADL2	INTRONIC
rs10804856	3	176604463	NAALADL2	INTRONIC
rs13083344	3	176609818	NAALADL2	INTRONIC
rs12635951	3	176615039	NAALADL2	INTRONIC
rs6773706	3	176619350	NAALADL2	INTRONIC
rs9813318	3	176656452	NAALADL2	INTRONIC
rs1549109	3	176660136	NAALADL2	INTRONIC
rs9839245	3	176667754	NAALADL2	INTRONIC
rs9830544	3	176670127	NAALADL2	INTRONIC
rs2161043	3	176671389	NAALADL2	INTRONIC
rs9865975	3	176681741	NAALADL2	INTRONIC
rs2059000	3	176683394	NAALADL2	INTRONIC
rs9873507	3	176689570	NAALADL2	INTRONIC
rs9816719	3	176690233	NAALADL2	INTRONIC
rs9290560	3	176705455	NAALADL2	INTRONIC
rs7628569	3	176707153	NAALADL2	INTRONIC
rs9839360	3	176711847	NAALADL2	INTRONIC
rs11714367	3	176714180	NAALADL2	INTRONIC
rs16825891	3	176720388	NAALADL2	INTRONIC
rs4340713	3	176724909	NAALADL2	INTRONIC
rs10804857	3	176728521	NAALADL2	INTRONIC
rs4516620	3	176735715	NAALADL2	INTRONIC
rs6797470	3	176742627	NAALADL2	INTRONIC
rs6773768	3	176746601	NAALADL2	INTRONIC
rs7638295	3	176750257	NAALADL2	INTRONIC
rs16825966	3	176764642	NAALADL2	INTRONIC
rs4243412	3	176764742	NAALADL2	INTRONIC
rs6777447	3	176775424	NAALADL2	INTRONIC
rs4072166	3	176799564	NAALADL2	INTRONIC
rs4894724	3	176812061	NAALADL2	INTRONIC
rs6443312	3	176816996	NAALADL2	INTRONIC
rs7628080	3	176824837	NAALADL2	INTRONIC
rs1113836	3	176863344	NAALADL2	INTRONIC
rs4383533	3	176904935	NAALADL2	INTRONIC
rs6443315	3	176906725	NAALADL2	INTRONIC
rs17354942	3	176923679	NAALADL2	INTRONIC
rs6443317	3	176927535	NAALADL2	INTRONIC
rs9858278	3	176937369	NAALADL2	INTRONIC
rs1931164	3	176980160	NAALADL2	INTRONIC
rs2862333	3	176989495	NAALADL2	INTRONIC
rs2151608	3	176992374	NAALADL2	INTRONIC
rs2184208	3	176992788	NAALADL2	INTRONIC
rs2151607	3	176993098	NAALADL2	INTRONIC
rs7622634	3	176993409	NAALADL2	INTRONIC
rs6805025	3	176995102	NAALADL2	INTRONIC
rs9880439	3	176996483	NAALADL2	INTRONIC
rs2184212	3	176997791	NAALADL2	INTRONIC
rs6793817	3	176998470	NAALADL2	INTRONIC
rs9865421	3	177001778	NAALADL2	INTRONIC
rs7638113	3	177004203	NAALADL2	3PRIME_UTR
rs6779251	3	177006781	NAALADL2	DOWNSTREAM
rs17657105	4	54021307	LNX1	3PRIME_UTR
rs6554108	4	54035479	LNX1	INTRONIC
rs6820658	4	54039330	LNX1	INTRONIC
rs6835629	4	54041240	LNX1	INTRONIC
rs6852422	4	54048994	LNX1	INTRONIC
rs2271559	4	54057433	LNX1	INTRONIC
rs10021772	4	54068221	LNX1	INTRONIC
rs11723567	4	54074809	LNX1	INTRONIC
rs4864777	4	54076982	LNX1	INTRONIC
rs4864784	4	54082970	LNX1	INTRONIC
rs17082951	4	54087872	LNX1	INTRONIC
rs4864785	4	54089167	LNX1	INTRONIC
rs4864786	4	54093898	LNX1	INTRONIC
rs4334807	4	54096401	LNX1	INTRONIC
rs12331079	4	54104318	LNX1	INTRONIC
rs1040084	4	54104981	LNX1	INTRONIC
rs17660061	4	54105428	LNX1	INTRONIC
rs2898981	4	54106684	LNX1	INTRONIC
rs7680687	4	54108328	LNX1	INTRONIC
rs6820391	4	54109453	LNX1	INTRONIC
rs2117600	4	54112431	LNX1	INTRONIC
rs6554112	4	54113392	LNX1	INTRONIC
rs6844977	4	54117980	LNX1	INTRONIC
rs7660884	4	54121365	LNX1	INTRONIC
rs6850277	4	54122682	LNX1	INTRONIC
rs6854310	4	114588588	CAMK2D	DOWNSTREAM
rs12511604	4	114591953	CAMK2D	DOWNSTREAM
rs17676882	4	114592517	CAMK2D	DOWNSTREAM
rs17046072	4	114594262	CAMK2D	3PRIME_UTR
rs1524998	4	114598997	CAMK2D	INTRONIC
rs1525000	4	114604318	CAMK2D	INTRONIC
rs6842886	4	114612078	CAMK2D	INTRONIC
rs4834340	4	114620118	CAMK2D	INTRONIC
rs11936225	4	114624559	CAMK2D	INTRONIC
rs2158196	4	114636045	CAMK2D	INTRONIC
rs2158197	4	114636070	CAMK2D	INTRONIC
rs13130985	4	114651786	CAMK2D	INTRONIC
rs3815072	4	114655326	CAMK2D	INTRONIC
rs17531026	4	114658539	CAMK2D	INTRONIC
rs13133676	4	114669829	CAMK2D	INTRONIC
rs11098195	4	114683587	CAMK2D	INTRONIC
rs2285704	4	114692433	CAMK2D	INTRONIC
rs2051785	4	114695626	CAMK2D	INTRONIC
rs10027475	4	114696603	CAMK2D	INTRONIC
rs11728021	4	114698102	CAMK2D	INTRONIC
rs13144613	4	114715574	CAMK2D	INTRONIC
rs11933246	4	114723094	CAMK2D	INTRONIC
rs7674991	4	114729559	CAMK2D	INTRONIC
rs10025791	4	114743704	CAMK2D	INTRONIC
rs12500935	4	114760230	CAMK2D	INTRONIC
rs10012931	4	114760411	CAMK2D	INTRONIC
rs6826859	4	114762663	CAMK2D	INTRONIC
rs1047187	4	114762869	CAMK2D	INTRONIC
rs10000775	4	114766138	CAMK2D	INTRONIC
rs10023113	4	114766153	CAMK2D	INTRONIC
rs916913	4	114767750	CAMK2D	INTRONIC
rs2189363	4	114775110	CAMK2D	INTRONIC
rs17630766	4	114779992	CAMK2D	INTRONIC
rs17593058	4	114781100	CAMK2D	INTRONIC
rs7438925	4	114782182	CAMK2D	INTRONIC
rs12512712	4	114786697	CAMK2D	INTRONIC
rs13107662	4	114804260	CAMK2D	INTRONIC
rs12512765	4	114807816	CAMK2D	INTRONIC
rs6533709	4	114808682	CAMK2D	INTRONIC
rs1011973	4	114812915	CAMK2D	INTRONIC
rs1029470	4	114823857	CAMK2D	INTRONIC
rs7660775	4	114831397	CAMK2D	INTRONIC
rs17046416	4	114838395	CAMK2D	INTRONIC
rs10461194	4	114840997	CAMK2D	INTRONIC
rs17593394	4	114872655	CAMK2D	INTRONIC
rs1859229	4	114881130	CAMK2D	INTRONIC
rs4834354	4	114884411	CAMK2D	INTRONIC
rs10488961	4	114885281	CAMK2D	INTRONIC
rs11933418	4	114886784	CAMK2D	INTRONIC
rs6836139	4	114890405	CAMK2D	INTRONIC
rs10006113	4	114898091	CAMK2D	INTRONIC
rs6833561	4	114902368	CAMK2D	UPSTREAM
rs1046279	6	37040549	MTCH1	DOWNSTREAM
rs4147297	6	37042563	MTCH1	DOWNSTREAM
rs3778027	6	37047191	MTCH1	INTRONIC
rs6918432	6	37048251	MTCH1	INTRONIC
rs17624546	6	37049794	MTCH1	INTRONIC
rs2293386	6	37051551	MTCH1	INTRONIC
rs9296204	6	37052457	MTCH1	INTRONIC
rs3778021	6	37056783	MTCH1	INTRONIC
rs2293390	6	37057505	MTCH1	INTRONIC
rs3798477	6	37059039	MTCH1	INTRONIC
rs1554721	6	37063042	MTCH1	UPSTREAM
rs12524778	6	37065062	MTCH1	UPSTREAM
rs9383690	6	150502499	PPP1R14C	UPSTREAM
rs7755565	6	150505069	PPP1R14C	UPSTREAM
rs17512661	6	150508570	PPP1R14C	INTRONIC
rs9478507	6	150511334	PPP1R14C	INTRONIC
rs17079360	6	150511404	PPP1R14C	INTRONIC
rs1408504	6	150513287	PPP1R14C	INTRONIC
rs9885654	6	150513943	PPP1R14C	INTRONIC
rs12332856	6	150514181	PPP1R14C	INTRONIC
rs7738204	6	150516996	PPP1R14C	INTRONIC
rs7765984	6	150517779	PPP1R14C	INTRONIC
rs13199127	6	150519600	PPP1R14C	INTRONIC
rs4870319	6	150521223	PPP1R14C	INTRONIC
rs2343536	6	150525224	PPP1R14C	INTRONIC
rs9371787	6	150525603	PPP1R14C	INTRONIC
rs912561	6	150534420	PPP1R14C	INTRONIC
rs2057557	6	150536566	PPP1R14C	INTRONIC
rs6910439	6	150538873	PPP1R14C	INTRONIC
rs11759065	6	150540151	PPP1R14C	INTRONIC
rs12201610	6	150541801	PPP1R14C	INTRONIC
rs9384220	6	150541883	PPP1R14C	INTRONIC
rs9384225	6	150546690	PPP1R14C	INTRONIC
rs2144400	6	150547398	PPP1R14C	INTRONIC
rs6905409	6	150548023	PPP1R14C	INTRONIC
rs11155711	6	150548254	PPP1R14C	INTRONIC
rs11752228	6	150549216	PPP1R14C	INTRONIC
rs9397729	6	150557543	PPP1R14C	INTRONIC
rs7773289	6	150566891	PPP1R14C	INTRONIC
rs2281438	6	150566953	PPP1R14C	INTRONIC
rs2281437	6	150567106	PPP1R14C	INTRONIC
rs11155714	6	150567144	PPP1R14C	INTRONIC
rs2281436	6	150567233	PPP1R14C	INTRONIC
rs11759558	6	150567484	PPP1R14C	INTRONIC
rs9479944	6	150569096	PPP1R14C	INTRONIC
rs877907	6	150574181	PPP1R14C	INTRONIC
rs9885696	6	150580358	PPP1R14C	INTRONIC
rs4870384	6	150595733	PPP1R14C	INTRONIC
rs6936990	6	150598913	PPP1R14C	INTRONIC
rs17079490	6	150601812	PPP1R14C	INTRONIC
rs9384279	6	150604907	PPP1R14C	INTRONIC
rs1151	6	150612958	PPP1R14C	3PRIME_UTR
rs809320	6	150614152	PPP1R14C	DOWNSTREAM
rs789495	6	150616998	PPP1R14C	DOWNSTREAM
rs3465	6	160118385	TCP1	DOWNSTREAM
rs2295899	6	160122157	TCP1	INTRONIC
rs2295898	6	160122272	TCP1	INTRONIC
rs4709368	6	160124117	TCP1	INTRONIC
rs3818298	6	160126706	TCP1	INTRONIC
rs4709369	6	160127560	TCP1	INTRONIC
rs10945635	6	160134477	TCP1	UPSTREAM
rs3088346	6	169891718	C6orf70	UPSTREAM
rs2274953	6	169895627	C6orf70	INTRONIC
rs11966349	6	169904462	C6orf70	Cys290Cys
rs9383522	6	169907298	C6orf70	INTRONIC
rs6459662	6	169908215	C6orf70	INTRONIC
rs9478106	6	169914987	C6orf70	INTRONIC
rs6459664	6	169922532	C6orf70	INTRONIC
rs7739088	6	169926308	C6orf70	DOWNSTREAM
rs9371127	6	169926388	C6orf70	DOWNSTREAM
rs9478112	6	169942006	C6orf122	UPSTREAM
rs9478113	6	169943577	C6orf122	3PRIME_UTR
rs714179	7	14149117	DGKB	DOWNSTREAM
rs2190382	7	14150670	DGKB	DOWNSTREAM
rs979868	7	14152401	DGKB	DOWNSTREAM
rs4719392	7	14154355	DGKB	3PRIME_UTR
rs4721307	7	14157200	DGKB	INTRONIC
rs7777178	7	14159136	DGKB	INTRONIC
rs6962724	7	14164637	DGKB	INTRONIC
rs12538534	7	14165168	DGKB	INTRONIC
rs12666221	7	14165370	DGKB	INTRONIC
rs10240059	7	14165526	DGKB	INTRONIC
rs12699571	7	14168830	DGKB	INTRONIC
rs7780524	7	14175664	DGKB	INTRONIC
rs7799696	7	14175745	DGKB	INTRONIC
rs7800027	7	14179157	DGKB	INTRONIC
rs17167942	7	14179937	DGKB	INTRONIC
rs6949550	7	14181151	DGKB	INTRONIC
rs2108206	7	14181547	DGKB	INTRONIC
rs17167948	7	14185648	DGKB	INTRONIC
rs10240586	7	14193266	DGKB	INTRONIC
rs17763495	7	14193624	DGKB	INTRONIC
rs2068399	7	14195228	DGKB	INTRONIC
rs11983040	7	14198205	DGKB	INTRONIC
rs6461070	7	14199775	DGKB	INTRONIC
rs13235993	7	14200486	DGKB	INTRONIC
rs6971997	7	14206655	DGKB	INTRONIC
rs10251211	7	14208256	DGKB	INTRONIC
rs17167959	7	14208440	DGKB	INTRONIC
rs10274998	7	14211902	DGKB	INTRONIC
rs6461073	7	14213628	DGKB	INTRONIC
rs17708126	7	14221389	DGKB	INTRONIC
rs12699581	7	14225359	DGKB	INTRONIC
rs11772529	7	14228287	DGKB	INTRONIC
rs7783025	7	14231986	DGKB	INTRONIC
rs6974135	7	14233796	DGKB	INTRONIC
rs12539033	7	14235950	DGKB	INTRONIC
rs976760	7	14240178	DGKB	INTRONIC
rs10241087	7	14240868	DGKB	INTRONIC
rs1859732	7	14243092	DGKB	INTRONIC
rs17708877	7	14243291	DGKB	INTRONIC
rs7798945	7	14244429	DGKB	INTRONIC
rs10252549	7	14247053	DGKB	INTRONIC
rs6943375	7	14247073	DGKB	INTRONIC
rs17765925	7	14248435	DGKB	INTRONIC
rs10950513	7	14249672	DGKB	INTRONIC
rs12673837	7	14249921	DGKB	INTRONIC
rs6959580	7	14250084	DGKB	INTRONIC
rs6960036	7	14250412	DGKB	INTRONIC
rs38291	7	14250501	DGKB	INTRONIC
rs17168013	7	14251142	DGKB	INTRONIC
rs10950514	7	14255147	DGKB	INTRONIC
rs10280363	7	14259020	DGKB	INTRONIC
rs6962879	7	14261693	DGKB	INTRONIC
rs6955524	7	14263473	DGKB	INTRONIC
rs6971533	7	14266577	DGKB	INTRONIC
rs38274	7	14271944	DGKB	INTRONIC
rs38271	7	14273556	DGKB	INTRONIC
rs10278505	7	14274237	DGKB	INTRONIC
rs38262	7	14275390	DGKB	INTRONIC
rs12672825	7	14276244	DGKB	INTRONIC
rs6955426	7	14277227	DGKB	INTRONIC
rs4463321	7	14296254	DGKB	INTRONIC
rs17767576	7	14298317	DGKB	INTRONIC
rs969690	7	14305671	DGKB	INTRONIC
rs12699601	7	14306500	DGKB	INTRONIC
rs7780422	7	14314524	DGKB	INTRONIC
rs10256065	7	14318559	DGKB	INTRONIC
rs10215596	7	14326534	DGKB	INTRONIC
rs6955394	7	14328419	DGKB	INTRONIC
rs1016804	7	14329463	DGKB	INTRONIC
rs1012221	7	14331090	DGKB	INTRONIC
rs10267619	7	14335819	DGKB	INTRONIC
rs17712036	7	14337575	DGKB	INTRONIC
rs4141257	7	14342948	DGKB	INTRONIC
rs2190671	7	14345273	DGKB	INTRONIC
rs17168080	7	14351815	DGKB	INTRONIC
rs10234589	7	14352311	DGKB	INTRONIC
rs2099282	7	14353057	DGKB	INTRONIC
rs2099281	7	14353132	DGKB	INTRONIC
rs12699607	7	14354906	DGKB	INTRONIC
rs11766474	7	14356082	DGKB	INTRONIC
rs6977358	7	14364611	DGKB	INTRONIC
rs6947526	7	14381778	DGKB	INTRONIC
rs17775555	7	14382360	DGKB	INTRONIC
rs12699612	7	14388440	DGKB	INTRONIC
rs7785682	7	14389625	DGKB	INTRONIC
rs10275729	7	14395468	DGKB	INTRONIC
rs10950521	7	14395875	DGKB	INTRONIC
rs10215028	7	14402910	DGKB	INTRONIC
rs6962861	7	14414538	DGKB	INTRONIC
rs891808	7	14419586	DGKB	INTRONIC
rs11761424	7	14420880	DGKB	INTRONIC
rs2043221	7	14432417	DGKB	INTRONIC
rs196751	7	14443632	DGKB	INTRONIC
rs1431518	7	14458033	DGKB	INTRONIC
rs13230666	7	14474987	DGKB	INTRONIC
rs10237790	7	14509361	DGKB	INTRONIC
rs10251573	7	14509414	DGKB	INTRONIC
rs12666867	7	14534396	DGKB	INTRONIC
rs1594485	7	14542688	DGKB	INTRONIC
rs12669027	7	14546326	DGKB	INTRONIC
rs1367782	7	14560761	DGKB	INTRONIC
rs2116312	7	14562579	DGKB	INTRONIC
rs1012555	7	14562837	DGKB	INTRONIC
rs1431513	7	14571423	DGKB	INTRONIC
rs6949687	7	14577139	DGKB	INTRONIC
rs17168277	7	14585551	DGKB	INTRONIC
rs6461109	7	14586312	DGKB	INTRONIC
rs1560478	7	14590795	DGKB	INTRONIC
rs1189365	7	14595877	DGKB	INTRONIC
rs10246717	7	14601425	DGKB	INTRONIC
rs7809829	7	14605547	DGKB	INTRONIC
rs17168298	7	14613188	DGKB	INTRONIC
rs6951812	7	14625415	DGKB	INTRONIC
rs10246968	7	14625879	DGKB	INTRONIC
rs13242030	7	14631764	DGKB	INTRONIC
rs1404611	7	14638173	DGKB	INTRONIC
rs1357857	7	14638898	DGKB	INTRONIC
rs10250258	7	14639537	DGKB	INTRONIC
rs12699651	7	14645524	DGKB	INTRONIC
rs17667596	7	14648807	DGKB	INTRONIC
rs13226071	7	14664658	DGKB	INTRONIC
rs2049449	7	14665378	DGKB	INTRONIC
rs1357860	7	14669045	DGKB	INTRONIC
rs11767076	7	14670051	DGKB	INTRONIC
rs6461117	7	14678800	DGKB	INTRONIC
rs1525079	7	14683390	DGKB	INTRONIC
rs4521664	7	14687494	DGKB	INTRONIC
rs12699653	7	14693284	DGKB	INTRONIC
rs6954517	7	14696441	DGKB	INTRONIC
rs12699654	7	14697226	DGKB	INTRONIC
rs17668719	7	14698173	DGKB	INTRONIC
rs10499462	7	14724248	DGKB	INTRONIC
rs1723238	7	14756471	DGKB	INTRONIC
rs6971441	7	14768027	DGKB	INTRONIC
rs7788183	7	14784586	DGKB	INTRONIC
rs7811862	7	14785326	DGKB	INTRONIC
rs7796443	7	14798616	DGKB	INTRONIC
rs975432	7	14803625	DGKB	INTRONIC
rs11976755	7	14806052	DGKB	INTRONIC
rs7784763	7	14808755	DGKB	INTRONIC
rs4719425	7	14814514	DGKB	INTRONIC
rs6968756	7	14820434	DGKB	INTRONIC
rs7784940	7	14822640	DGKB	INTRONIC
rs12699667	7	14822699	DGKB	INTRONIC
rs10260512	7	14823225	DGKB	INTRONIC
rs16878281	7	14823251	DGKB	INTRONIC
rs17368281	7	14833484	DGKB	INTRONIC
rs2358070	7	14835881	DGKB	INTRONIC
rs7803362	7	14838631	DGKB	INTRONIC
rs4721378	7	14845070	DGKB	INTRONIC
rs11980500	7	14848953	DGKB	UPSTREAM
rs2740914	8	3882480	CSMD1	INTRONIC
rs4433162	8	3883888	CSMD1	INTRONIC
rs4379463	8	3884033	CSMD1	INTRONIC
rs2740911	8	3885259	CSMD1	INTRONIC
rs2980795	8	3885629	CSMD1	INTRONIC
rs2912272	8	3885737	CSMD1	INTRONIC
rs2740910	8	3886594	CSMD1	INTRONIC
rs2554561	8	3887215	CSMD1	INTRONIC
rs7016290	8	3887684	CSMD1	INTRONIC
rs2740902	8	3889960	CSMD1	INTRONIC
rs4629888	8	3889991	CSMD1	INTRONIC
rs2740899	8	3890513	CSMD1	INTRONIC
rs2554557	8	3890579	CSMD1	INTRONIC
rs4774319	15	57063737	RNF111	UPSTREAM
rs1693534	15	57069254	RNF111	INTRONIC
rs1446240	15	57083783	RNF111	INTRONIC
rs8028764	15	57091927	RNF111	INTRONIC
rs17269482	15	57092082	RNF111	INTRONIC
rs8027536	15	57101855	RNF111	INTRONIC
rs11855063	15	57109248	RNF111	INTRONIC
rs2899642	15	57110340	RNF111	Asn9Lys
rs4774320	15	57112725	RNF111	INTRONIC
rs1446238	15	57135049	RNF111	INTRONIC
rs8029153	15	57162395	RNF111	INTRONIC
rs4531679	15	57162737	RNF111	INTRONIC
rs11631644	15	57180303	RNF111	DOWNSTREAM
rs699444	16	71385259	ZFHX3	Gly2941Gly
rs2266943	16	71411808	ZFHX3	INTRONIC
rs8058014	16	71415045	ZFHX3	INTRONIC
rs1476646	16	71455849	ZFHX3	INTRONIC
rs7500397	16	71464559	ZFHX3	INTRONIC
rs7198843	16	71469240	ZFHX3	INTRONIC
rs4788671	16	71472586	ZFHX3	INTRONIC
rs7404577	16	71472737	ZFHX3	INTRONIC
rs2157787	16	71486429	ZFHX3	INTRONIC
rs11648624	16	71488090	ZFHX3	INTRONIC
rs6499595	16	71491944	ZFHX3	INTRONIC
rs4788480	16	71493187	ZFHX3	INTRONIC
rs4788482	16	71494580	ZFHX3	INTRONIC
rs17680205	16	71498430	ZFHX3	INTRONIC
rs4788674	16	71507807	ZFHX3	INTRONIC
rs4788678	16	71513809	ZFHX3	INTRONIC
rs8055870	16	71529591	ZFHX3	INTRONIC
rs4788681	16	71531954	ZFHX3	INTRONIC
rs6499600	16	71536875	ZFHX3	INTRONIC
rs12927608	16	71536904	ZFHX3	INTRONIC
rs17680796	16	71538441	ZFHX3	INTRONIC
rs6499601	16	71538731	ZFHX3	INTRONIC
rs2106258	16	71548054	ZFHX3	INTRONIC
rs2157786	16	71548787	ZFHX3	INTRONIC
rs7193297	16	71551332	ZFHX3	Ser72Ala
rs756718	16	71553497	ZFHX3	INTRONIC
rs756717	16	71553663	ZFHX3	INTRONIC
rs4788683	16	71555248	ZFHX3	INTRONIC
rs8055406	16	71555737	ZFHX3	INTRONIC
rs11075953	16	71557266	ZFHX3	INTRONIC
rs9921395	16	71559458	ZFHX3	INTRONIC
rs9937546	16	71561220	ZFHX3	INTRONIC
rs1010852	16	71561842	ZFHX3	INTRONIC
rs12445917	16	71562038	ZFHX3	INTRONIC
rs11075954	16	71569665	ZFHX3	INTRONIC
rs2040508	16	71570186	ZFHX3	INTRONIC
rs16971456	16	71570537	ZFHX3	INTRONIC
rs9930445	16	71570983	ZFHX3	INTRONIC
rs4788684	16	71571134	ZFHX3	INTRONIC
rs11640395	16	71572247	ZFHX3	INTRONIC
rs12596865	16	71573097	ZFHX3	INTRONIC
rs17681554	16	71574269	ZFHX3	INTRONIC
rs4788489	16	71574619	ZFHX3	INTRONIC
rs17692597	16	71579774	ZFHX3	INTRONIC
rs1858800	16	71581777	ZFHX3	INTRONIC
rs2068360	16	71585750	ZFHX3	INTRONIC
rs756720	16	71586422	ZFHX3	INTRONIC
rs7193343	16	71586661	ZFHX3	INTRONIC
rs4556810	16	71590974	ZFHX3	INTRONIC
rs7200212	16	71591014	ZFHX3	INTRONIC
rs11075958	16	71591370	ZFHX3	INTRONIC
rs8056528	16	71594134	ZFHX3	INTRONIC
rs719353	16	71600052	ZFHX3	INTRONIC
rs4788689	16	71607331	ZFHX3	INTRONIC
rs2106261	16	71609121	ZFHX3	INTRONIC
rs11863932	16	71611080	ZFHX3	INTRONIC
rs12373097	16	71626016	ZFHX3	INTRONIC
rs8057081	16	71626478	ZFHX3	INTRONIC
rs4788694	16	71627584	ZFHX3	INTRONIC
rs4788696	16	71627811	ZFHX3	INTRONIC
rs9302644	16	71629089	ZFHX3	INTRONIC
rs8060701	16	71630790	ZFHX3	INTRONIC
rs4788490	16	71631873	ZFHX3	INTRONIC
rs7204751	16	71637184	ZFHX3	INTRONIC
rs8049936	16	71642787	ZFHX3	UPSTREAM
rs7978	16	73043690	GLG1	INTRONIC
rs3760055	16	73048030	GLG1	INTRONIC
rs12922972	16	73052023	GLG1	INTRONIC
rs9937943	16	73056547	GLG1	INTRONIC
rs12598791	16	73058246	GLG1	INTRONIC
rs11643608	16	73060759	GLG1	INTRONIC
rs3815826	16	73066203	GLG1	INTRONIC
rs4888245	16	73071285	GLG1	INTRONIC
rs2303281	16	73074656	GLG1	INTRONIC
rs2098754	16	73074853	GLG1	INTRONIC
rs11644298	16	73093801	GLG1	INTRONIC
rs11648868	16	73099468	GLG1	INTRONIC
rs7359422	16	73149984	GLG1	INTRONIC
rs3935784	16	73162342	GLG1	INTRONIC
rs9921249	16	73170337	GLG1	INTRONIC
rs12932141	16	73199143	GLG1	UPSTREAM
