# Supplementary material for: A Genome-Wide Association Study Identifies Novel and Functionally Related Susceptibility Loci for Kawasaki Disease
Source: PLoS Genet. 2009 Jan 9;5(1):e1000319. doi: 10.1371/journal.pgen.1000319 (PMC2607021; doi:10.1371/journal.pgen.1000319)
Supplement: Table S4 — Associated Allele, Minor Allele Frequencies in Selected Populations and Ancestral Alleles of 46 Associated SNPs from the Fine-mapping Stage. (0.03 MB XLS) [file pgen.1000319.s012.xls]

## Sheet: Sheet1
Table S4
				Minor allele (frequency)a		Ancestral allele
rs number	Gene	Alleles	Associated allele	Japanese	Caucasian	Chimpanzee	Macaque
rs11075953	ZFHX3	A/G	A	G(0.089)	G(0.392)	A	A
rs11075954	ZFHX3	T/C	T	T(0.344)	C(0.492)	C	NAb
rs11075958	ZFHX3	C/T	C	T(0.011)	T(0.111)	C	T
rs11640395	ZFHX3	C/T	C	T(0.078)	T(0.208)	T	T
rs12445917	ZFHX3	C/T	C	T(0)	T(0.242)	C	C
rs17681554	ZFHX3	A/C	A	C(0.144)	C(0.408)	A	A
rs17692597	ZFHX3	G/A	G	A(0.067)	A(0.308)	G	G
rs4788683	ZFHX3	G/T	G	T(0.233)	T(0.425)	T	T
rs4788694	ZFHX3	C/G	G	C(0.349)	G(0.45)	G	G
rs7193297	ZFHX3	A/C	A	C(0.193)	C(0.379)	C	C
rs7193343	ZFHX3	T/C	T	C(0.43)	T(0.15)	T	T
rs719353	ZFHX3	G/A	A	G(0.239)	A(0.417)	A	A
rs8055870	ZFHX3	A/G	G	A(0.233)	A(0.458)	G	G
rs9921395	ZFHX3	G/A	G	A(0.089)	A(0.452)	G	G
rs9937546	ZFHX3	T/C	T	C(0.078)	C(0.367)	C	C
rs11728021	CAMK2D	A/G	G	G(0.102)	G(0.217)	A	A
rs4834340	CAMK2D	G/A	G	A(0.045)	A(0.417)	A	A
rs2912272	CSMD1	T/G	T	T(0)	T(0.142)	G	G
rs10215596	DGKB	C/T	C	T(0.156)	T(0.158)	C	T
rs12699612	DGKB	A/T	A	A(0.333)	A(0.263)	T	NAb
rs1367782	DGKB	C/T	C	C(0.057)	T(0.467)	T	T
rs1404611	DGKB	C/T	T	NAb	C(0.233)	T	T
rs1431513	DGKB	A/G	A	G(0.311)	G(0.442)	A	A
rs1431518	DGKB	A/T	T	A(0)	A(0.1)	T	T
rs196751	DGKB	T/C	C	C(0.222)	T(0.433)	T	T
rs6949687	DGKB	C/T	C	C(0.402)	C(0.5)	T	T
rs17082951	LNX1	A/G	G	G(0.362)	G(0.322)	A	A
rs6554112	LNX1	G/A	A	G(0.465)	G(0.388)	G	C
rs7660884	LNX1	C/T	C	T(0.102)	T(0.183)	T	T
rs13062041	NAALADL2	C/T	C	T(0.289)	T(0.45)	C	C
rs1381126	NAALADL2	G/A	A	G(0.068)	G(0.107)	A	A
rs1870740	NAALADL2	G/A	A	G(0.28)	G(0.464)	G	T
rs2035101	NAALADL2	G/A	A	G(0.356)	A(0.408)	G	G
rs2861999	NAALADL2	C/T	T	C(0.364)	T(0.492)	C	NAb
rs6788338	NAALADL2	C/G	C	G(0.144)	G(0.367)	C	T
rs6801807	NAALADL2	A/G	G	A(0.5)	A(0.2)	G	G
rs6806492	NAALADL2	G/A	G	A(0.3)	A(0.133)	G	A
rs7615453	NAALADL2	T/C	T	C(0.222)	C(0.292)	T	NAb
rs7651836	NAALADL2	T/C	T	C(0.193)	C(0.305)	C	C
rs9813316	NAALADL2	T/C	T	C(0.33)	C(0.192)	T	T
rs9881727	NAALADL2	T/C	T	C(0.158)	C(0.349)	C	T
rs12332856	PPP1R14C	G/A	G	A(0.011)	A(0.283)	G	G
rs1408504	PPP1R14C	T/G	G	T(0.189)	T(0.412)	A	A
rs2144400	PPP1R14C	T/G	G	T(0.011)	T(0.1)	G	G
rs2295899	TCP1	G/A	G	A(0.182)	A(0.466)	G	G
rs3818298	TCP1	T/C	T	C(0.411)	C(0.192)	A	A
a taken from Hapmap
b not available
