# Supplementary material for: A Genome-Wide Association Study Identifies Novel and Functionally Related Susceptibility Loci for Kawasaki Disease
Source: PLoS Genet. 2009 Jan 9;5(1):e1000319. doi: 10.1371/journal.pgen.1000319 (PMC2607021; doi:10.1371/journal.pgen.1000319)
Supplement: Table S5 — Detailed Description of Patients Fulfilling Classical Symptoms in Kawasaki Disease (individuals are included only if complete clinical data were available). (0.02 MB XLS) [file pgen.1000319.s013.xls]

## Sheet: Sheet1
Table S5
Characteristics	Genome-Wide Association Cohort	Family-based Follow-up Cohort
Cases (n)	119	583
Polymorphous rash	100/105 (95.2%)	508/532 (95.5%)
Conjunctival infection	91/103 (88.3%)	493/531 (92.8%)
Oral phlyngeal change	93/103 (90.3%)	505/528 (95.6%)
Changes in extremities	82/101 (81.2%)	466/526 (88.6%)
Cervical adenopathy	86/101 (85.1%)	403/511 (78.9%)
Fever and at least four of the classical symptoms	118/119 (99.1%)	459/511 (89.8%)
Fever, at least two of the classical symptoms and echocardiographic changes of coronary artery damage	1/119 (0.8%)	52/511 (10.2%)
